# Supplementary material for: Particulate reshapes surface jet dynamics induced by a cavitation bubble
Source: Nat Commun. 2025 Aug 14;16:7562. doi: 10.1038/s41467-025-62936-y (PMC12354815; doi:10.1038/s41467-025-62936-y)
Supplement: Supplementary file 9 — Source Data [file 41467_2025_62936_MOESM9_ESM.xlsx]

## Sheet: Figure 3a
Figure 3a
		\hat{V}
		jet/hump (ref.)	error	crown	error	singular jet	error	primary jet	error	crown	error	cavity top	error	cavity bottom	error
	Mode I	0.63527	0.0661	0.545	0.03536	1.97197	0.13666	0.86585	0.05969	0.64	0.01	0	0	0	0
	Mode II	0.05533	0.03065	0	0	0.36224	0.04194	1.9	0.19799	0	0	0.12453	0.00916	-0.36	0.01414
	Mode III	0.39026	0.02856	0.29	0.02	0.77	0.05292	0.55	0.04583	0.24667	0.02082	0.4917	0.02768	-1.22333	0.08622
	Mode IV	0.03013	0.00972	0	0	1.555	0.0495	0	0	0.71	0.04243	0.14895	0.00871	-0.375	0.02121
	Mode V	0.01164	0.0035	0	0	0	0	1.12333	0.13503	0	0	0.11176	0.00552	-0.27333	0.02082

## Sheet: Figure 3b
Figure 3b
	\hat{h}	V_l/V_b
Zhang et al. (2016)	0.55	2.59854
	0.66	1.71965
	0.75	1.1657
	0.89	0.76418
	1.15	0.39761
	1.33	0.2489
Current experiment	0.81858	0.75662
	0.80193	0.85962
	1.51317	0.27697
	1.52714	0.29493
	1.57086	0.21197
	1.04838	0.60947
	0.99079	0.58555
	0.99176	0.56624
	1.83	0.21109
	2.01	0.17685
	1.95	0.16758
	2.22	0.12827
	2.23	0.13525
	2.25	0.12966
	0.77	0.84009
	2.04	0.15022

## Sheet: Figure 3c
Figure 3c
	\hat{h}	V_c/V_b	r (\mu m)	\rho	Wettability
III.b: Cavity Venting	1.06542	1.96296	500	1.42	Hydrophilic
	1.16608	1.34259	500	1.42	Hydrophilic
	1.14252	1.21296	500	1.42	Hydrophilic
	1.05614	1.40741	500	1.42	Hydrophilic
	1.11896	1.18519	500	1.42	Hydrophilic
	1.12289	1.14815	500	1.42	Hydrophilic
	1.06689	2.31481	500	1.42	Hydrophilic
	1.07967	1.63889	500	1.42	Hydrophilic
	1.22167	1.57407	500	2.5	Hydrophobic
	1.18916	1.21296	500	2.5	Hydrophobic
	1.28166	1.00926	500	8.5	Super-hydrophobic
	1.21079	1.50926	500	2.5	Hydrophobic
	1.21081	1.39815	500	4.44	Super-hydrophobic
	1.21984	1.37037	500	4.44	Super-hydrophobic
	1.18643	1.28704	500	2.7	Hydrophobic
	0.97756	1.2963	750	2.7	Hydrophobic
	1.2671	1.17593	750	2.7	Hydrophobic
	0.96907	1.39815	750	2.7	Hydrophobic
	1.24767	1.36111	750	2.7	Hydrophobic
	1.34384	1.66667	1000	2.7	Hydrophobic
IV: Sealed Cavity	2.0964	0.37037	500	8.5	Hydrophilic
	2.04185	0.37963	500	8.5	Hydrophilic
	2.14669	0.32407	500	8.5	Hydrophilic
	1.96943	0.39815	500	4.44	Hydrophilic
	1.76336	0.5	500	4.44	Hydrophilic
	2.00126	0.36111	500	4.44	Hydrophilic
	1.67126	0.53704	500	4.44	Hydrophilic
	1.92664	0.38889	500	4.44	Hydrophilic
	1.59036	0.55556	500	4.44	Hydrophilic
	1.99575	0.38889	500	4.44	Hydrophilic
	1.82212	0.38889	500	4.44	Hydrophilic
	1.23931	1.17593	500	1.42	Hydrophilic
	1.56871	0.56481	500	1.42	Hydrophilic
	1.63461	0.49074	500	1.42	Hydrophilic
	1.19034	1.13889	500	1.42	Hydrophilic
	1.74244	0.46296	500	1.42	Hydrophilic
	1.3098	0.75	500	1.42	Hydrophilic
	1.09857	1.53704	500	1.42	Hydrophilic
	1.11701	1.59259	500	1.42	Hydrophilic
	1.09544	1.69444	500	1.42	Hydrophilic
	1.50553	0.67593	500	8.5	Hydrophobic
	1.66307	0.59259	500	8.5	Hydrophobic
	2.06256	0.39815	500	8.5	Hydrophobic
	2.17081	0.32407	500	8.5	Hydrophobic
	1.6345	0.52778	500	8.5	Hydrophobic
	1.64324	0.58333	500	8.5	Hydrophobic
	1.74397	0.5	500	8.5	Hydrophobic
	1.6867	0.5463	500	7.93	Hydrophobic
	1.33485	0.88889	500	7.93	Hydrophobic
	1.68501	0.50926	500	7.93	Hydrophobic
	1.46056	0.81481	500	7.93	Hydrophobic
	1.38559	0.57407	500	7.93	Hydrophobic
	1.77882	0.48148	500	5.89	Hydrophobic
	1.59099	0.62963	500	5.89	Hydrophobic
	1.92204	0.42593	500	5.89	Hydrophobic
	1.91001	0.38889	500	5.89	Hydrophobic
	2.11648	0.36111	500	5.89	Hydrophobic
	1.90734	0.42593	500	4.44	Hydrophobic
	1.78873	0.47222	500	4.44	Hydrophobic
	1.98623	0.41667	500	4.44	Hydrophobic
	2.04691	0.37963	500	4.44	Hydrophobic
	2.08337	0.34259	500	4.44	Hydrophobic
	1.99121	0.37037	500	4.44	Hydrophobic
	1.9492	0.39815	500	4.44	Hydrophobic
	1.88667	0.39815	500	4.44	Hydrophobic
	1.82198	0.4537	500	4.44	Hydrophobic
	1.34025	1.32407	500	2.7	Hydrophobic
	1.60075	0.62963	500	2.7	Hydrophobic
	1.43377	0.94444	500	2.7	Hydrophobic
	1.85114	0.5	500	2.7	Hydrophobic
	1.81338	0.4537	500	2.7	Hydrophobic
	1.58754	0.64815	500	2.7	Hydrophobic
	1.33489	1.37037	500	2.7	Hydrophobic
	1.48905	0.78704	500	2.5	Hydrophobic
	1.66491	0.62963	500	2.5	Hydrophobic
	1.38905	1.19444	500	2.5	Hydrophobic
	1.81878	0.49074	500	2.5	Hydrophobic
	1.60345	0.75926	500	2.5	Hydrophobic
	1.32372	1.60185	500	2.5	Hydrophobic
	1.48542	0.60185	500	8.5	Super-hydrophobic
	1.96426	0.37963	500	8.5	Super-hydrophobic
	1.85361	0.41667	500	8.5	Super-hydrophobic
	2.16482	0.32407	500	8.5	Super-hydrophobic
	1.93544	0.36111	500	8.5	Super-hydrophobic
	2.28652	0.2963	500	7.93	Super-hydrophobic
	2.23655	0.31481	500	5.89	Super-hydrophobic
	1.58367	0.72222	500	4.44	Super-hydrophobic
	1.84629	0.52778	500	4.44	Super-hydrophobic
	1.77617	0.4537	500	4.44	Super-hydrophobic
	2.12003	0.37037	500	2.7	Super-hydrophobic
	1.97551	0.37963	500	2.5	Super-hydrophobic
	1.96159	0.46296	500	2.5	Super-hydrophobic
	2.13208	0.34259	500	2.5	Super-hydrophobic
	2.00528	0.41667	500	2.5	Super-hydrophobic
	1.39246	1.00926	500	1.42	Super-hydrophobic
	1.81385	0.55556	500	1.42	Super-hydrophobic
	1.59612	0.71296	500	1.42	Super-hydrophobic
	1.97098	0.44444	500	1.42	Super-hydrophobic
	1.52504	0.66667	250	2.7	Hydrophobic
	1.52304	0.66667	250	2.7	Hydrophobic
	1.57452	0.62037	250	2.7	Hydrophobic
	1.76897	0.48148	250	2.7	Hydrophobic
	1.62244	0.67593	250	2.7	Hydrophobic
	1.98931	0.39815	250	2.7	Hydrophobic
	1.93904	0.41667	250	2.7	Hydrophobic
	1.94399	0.40741	250	7.9	Hydrophobic
	2.14267	0.28704	250	7.9	Hydrophobic
	2.11305	0.32407	250	7.9	Hydrophobic
	1.96653	0.37963	250	7.9	Hydrophobic
	1.82329	0.40741	250	7.9	Hydrophobic
	1.88901	0.41667	250	7.9	Hydrophobic
	1.97232	0.38889	250	7.9	Hydrophobic
	1.48191	0.80556	750	2.7	Hydrophobic
	1.67536	0.46296	750	2.7	Hydrophobic
	1.75872	0.5463	750	2.7	Hydrophobic
	1.50912	0.85185	750	2.7	Hydrophobic
	1.87593	0.50926	750	2.7	Hydrophobic
	1.44732	0.85185	750	2.7	Hydrophobic
	1.33545	1.28704	750	2.7	Hydrophobic
	1.93215	0.37037	1000	2.7	Hydrophobic
	1.86031	0.38889	1000	2.7	Hydrophobic
	1.90409	0.39815	1000	2.7	Hydrophobic
	1.76814	0.60185	1000	2.7	Hydrophobic
	1.45603	1.19444	1000	2.7	Hydrophobic
	1.74754	0.67593	1000	2.7	Hydrophobic
	1.36027	1.7037	1000	2.7	Hydrophobic
	1.42238	0.91667	1500	2.7	Hydrophobic
	1.683	0.57407	1500	2.7	Hydrophobic
	1.74424	0.55556	1500	2.7	Hydrophobic
	1.88858	0.51852	1500	2.7	Hydrophobic
	2.09458	0.46296	1500	2.7	Hydrophobic
	2.1955	0.39815	1500	2.7	Hydrophobic
	1.57537	0.85185	1500	2.7	Hydrophobic
	2.04078	0.42593	2250	2.7	Hydrophobic
	2.24433	0.40741	2250	2.7	Hydrophobic
	2.01038	0.47222	2250	2.7	Hydrophobic
	2.31488	0.24074	2250	2.7	Hydrophobic
	1.90577	0.59259	2500	2.7	Super-hydrophobic
	2.10127	0.5	2500	2.7	Super-hydrophobic
V: Open Cavity	2.29517	0.32407	500	8.5	Hydrophilic
	3.08286	0.12963	500	8.5	Hydrophilic
	2.6538	0.19444	500	8.5	Hydrophilic
	2.38864	0.24074	500	8.5	Hydrophilic
	2.69651	0.17593	500	8.5	Hydrophilic
	3.20273	0.11111	500	8.5	Hydrophilic
	2.31287	0.25926	500	4.44	Hydrophilic
	2.60825	0.16667	500	4.44	Hydrophilic
	3.04661	0.14815	500	4.44	Hydrophilic
	2.34658	0.23148	500	4.44	Hydrophilic
	2.25924	0.31481	500	4.44	Hydrophilic
	2.98421	0.12963	500	4.44	Hydrophilic
	2.41091	0.2037	500	4.44	Hydrophilic
	2.18302	0.32407	500	4.44	Hydrophilic
	2.16202	0.31481	500	4.44	Hydrophilic
	2.35317	0.25	500	4.44	Hydrophilic
	2.46355	0.18519	500	4.44	Hydrophilic
	2.37004	0.23148	500	4.44	Hydrophilic
	2.26109	0.26852	500	4.44	Hydrophilic
	2.0671	0.33333	500	4.44	Hydrophilic
	1.75374	0.37963	500	1.42	Hydrophilic
	2.18704	0.2963	500	1.42	Hydrophilic
	2.23283	0.22222	500	1.42	Hydrophilic
	2.85943	0.13889	500	1.42	Hydrophilic
	2.52097	0.2037	500	8.5	Hydrophobic
	2.91394	0.15741	500	8.5	Hydrophobic
	2.29168	0.31481	500	8.5	Hydrophobic
	2.38005	0.26852	500	8.5	Hydrophobic
	2.68331	0.19444	500	8.5	Hydrophobic
	2.40625	0.25926	500	8.5	Hydrophobic
	2.61635	0.17593	500	8.5	Hydrophobic
	2.53625	0.2037	500	7.93	Hydrophobic
	2.30017	0.25	500	7.93	Hydrophobic
	2.55593	0.18519	500	7.93	Hydrophobic
	2.83441	0.16667	500	7.93	Hydrophobic
	2.25419	0.2963	500	7.93	Hydrophobic
	3.40224	0.12037	500	7.93	Hydrophobic
	3.46846	0.10185	500	7.93	Hydrophobic
	2.5994	0.22222	500	5.89	Hydrophobic
	2.21161	0.33333	500	5.89	Hydrophobic
	3.22203	0.12963	500	5.89	Hydrophobic
	2.35353	0.31481	500	5.89	Hydrophobic
	2.41756	0.27778	500	5.89	Hydrophobic
	2.50514	0.24074	500	5.89	Hydrophobic
	2.45229	0.23148	500	4.44	Hydrophobic
	2.57655	0.19444	500	4.44	Hydrophobic
	2.89582	0.16667	500	4.44	Hydrophobic
	2.29498	0.27778	500	4.44	Hydrophobic
	2.14523	0.31481	500	4.44	Hydrophobic
	2.18842	0.28704	500	4.44	Hydrophobic
	2.37469	0.25926	500	4.44	Hydrophobic
	2.48747	0.21296	500	2.7	Hydrophobic
	2.37939	0.22222	500	2.7	Hydrophobic
	2.093	0.37963	500	2.7	Hydrophobic
	2.14767	0.30556	500	2.7	Hydrophobic
	2.65823	0.19444	500	2.7	Hydrophobic
	3.03638	0.13889	500	2.7	Hydrophobic
	3.4996	0.10185	500	2.7	Hydrophobic
	2.73512	0.22222	500	2.7	Hydrophobic
	2.42125	0.25926	500	2.7	Hydrophobic
	2.00239	0.39815	500	2.5	Hydrophobic
	2.07061	0.34259	500	2.5	Hydrophobic
	2.17753	0.36111	500	2.5	Hydrophobic
	2.32203	0.28704	500	2.5	Hydrophobic
	2.60944	0.2037	500	2.5	Hydrophobic
	3.04412	0.12037	500	2.5	Hydrophobic
	3.39468	0.10185	500	2.5	Hydrophobic
	2.887	0.14815	500	2.5	Hydrophobic
	2.38971	0.24074	500	8.5	Super-hydrophobic
	2.39188	0.32407	500	8.5	Super-hydrophobic
	2.4482	0.22222	500	8.5	Super-hydrophobic
	2.76639	0.19444	500	8.5	Super-hydrophobic
	3.35184	0.12963	500	8.5	Super-hydrophobic
	2.49958	0.24074	500	8.5	Super-hydrophobic
	2.55468	0.23148	500	8.5	Super-hydrophobic
	2.34947	0.27778	500	7.93	Super-hydrophobic
	2.39726	0.30556	500	7.93	Super-hydrophobic
	2.39457	0.31481	500	7.93	Super-hydrophobic
	2.28649	0.32407	500	5.89	Super-hydrophobic
	2.42475	0.30556	500	5.89	Super-hydrophobic
	2.31042	0.32407	500	4.44	Super-hydrophobic
	2.2266	0.31481	500	4.44	Super-hydrophobic
	2.75221	0.18519	500	4.44	Super-hydrophobic
	2.98979	0.17593	500	4.44	Super-hydrophobic
	2.28204	0.31481	500	2.7	Super-hydrophobic
	2.59112	0.24074	500	2.5	Super-hydrophobic
	2.17944	0.33333	500	2.5	Super-hydrophobic
	2.80022	0.18519	500	2.5	Super-hydrophobic
	3.51059	0.12037	500	2.5	Super-hydrophobic
	2.27793	0.25926	500	2.5	Super-hydrophobic
	1.9942	0.44444	500	1.42	Super-hydrophobic
	2.47307	0.26852	500	1.42	Super-hydrophobic
	2.64769	0.22222	500	1.42	Super-hydrophobic
	2.15025	0.35185	500	1.42	Super-hydrophobic
	2.2585	0.18519	100	7.9	Hydrophobic
	2.25528	0.25926	100	7.9	Hydrophobic
	2.75436	0.15741	100	7.9	Hydrophobic
	3.09624	0.09259	100	7.9	Hydrophobic
	1.94365	0.30556	100	7.9	Hydrophobic
	2.55591	0.16667	100	7.9	Hydrophobic
	2.16248	0.34259	150	7.9	Hydrophobic
	2.22673	0.30556	150	7.9	Hydrophobic
	2.90175	0.13889	150	7.9	Hydrophobic
	3.38713	0.08333	150	7.9	Hydrophobic
	2.76838	0.15741	150	7.9	Hydrophobic
	1.99878	0.31481	175	7.9	Hydrophobic
	2.88741	0.14815	175	7.9	Hydrophobic
	3.3475	0.07407	175	7.9	Hydrophobic
	2.24325	0.27778	175	7.9	Hydrophobic
	2.64173	0.18519	175	7.9	Hydrophobic
	2.12646	0.31481	250	2.7	Hydrophobic
	2.5986	0.2037	250	2.7	Hydrophobic
	3.00842	0.13889	250	2.7	Hydrophobic
	2.45174	0.19444	250	2.7	Hydrophobic
	2.18215	0.34259	250	2.7	Hydrophobic
	2.32428	0.26852	250	7.9	Hydrophobic
	2.64627	0.19444	250	7.9	Hydrophobic
	2.32878	0.2963	250	7.9	Hydrophobic
	2.3962	0.24074	250	7.9	Hydrophobic
	2.54809	0.21296	250	7.9	Hydrophobic
	3.05884	0.12037	250	7.9	Hydrophobic
	2.86254	0.15741	250	7.9	Hydrophobic
	2.03475	0.38889	750	2.7	Hydrophobic
	2.32442	0.2037	750	2.7	Hydrophobic
	2.87965	0.12037	750	2.7	Hydrophobic
	3.33155	0.12037	750	2.7	Hydrophobic
	2.1062	0.38889	1000	2.7	Hydrophobic
	1.97313	0.47222	1000	2.7	Hydrophobic
	2.34682	0.22222	1000	2.7	Hydrophobic
	2.11063	0.36111	1500	2.7	Hydrophobic
	2.09819	0.36111	1500	2.7	Hydrophobic
	2.57176	0.25	1500	2.7	Hydrophobic
	2.44465	0.36111	2250	2.7	Hydrophobic
	2.71774	0.25926	2250	2.7	Hydrophobic
	2.58071	0.28704	2250	2.7	Hydrophobic
	2.67891	0.27778	2500	2.7	Super-hydrophobic
	2.78003	0.27315	2500	2.7	Super-hydrophobic
	3.53523	0.14815	2500	2.7	Super-hydrophobic
	2.71253	0.31481	2500	2.7	Super-hydrophobic

## Sheet: Figure 5
Figure 5
	\hat{h}	\phi\hat{r}/\alpha (=t_c/\hat{h}^2)	r (\mu m)	\rho	Wettability
I: Tiered Jet	0.75449	0.08006	500	8.5	Hydrophilic
	1.02374	0.08008	500	8.5	Hydrophilic
	0.92404	0.09364	500	4.4	Hydrophilic
	0.88989	0.09363	500	4.4	Hydrophilic
	0.84596	0.09363	500	4.4	Hydrophilic
	0.91447	0.09364	500	4.4	Hydrophilic
	0.86755	0.09363	500	4.4	Hydrophilic
	0.74872	0.09362	500	4.4	Hydrophilic
	0.915	0.09364	500	4.4	Hydrophilic
	0.79574	0.09362	500	4.4	Hydrophilic
	0.60064	0.0936	500	4.4	Hydrophilic
	0.7167	0.09361	500	4.4	Hydrophilic
	0.89394	0.09363	500	4.4	Hydrophilic
	0.91128	0.09364	500	4.4	Hydrophilic
	0.93649	0.09364	500	4.4	Hydrophilic
	0.85429	0.09943	500	4.4	Hydrophilic
	0.87476	0.09598	500	4.4	Hydrophilic
	0.81887	0.09398	500	4.4	Hydrophilic
	0.82109	0.09381	500	4.4	Hydrophilic
	0.82418	0.09123	500	4.4	Hydrophilic
	0.83004	0.09844	500	4.4	Hydrophilic
	0.80851	0.09635	500	4.4	Hydrophilic
	0.78516	0.09728	500	4.4	Hydrophilic
	0.80688	0.09524	500	4.4	Hydrophilic
	1.03731	0.09633	500	4.4	Hydrophilic
	1.09096	0.09368	500	4.4	Hydrophilic
	1.20578	0.08624	500	4.4	Hydrophilic
	0.82685	0.11665	500	8.5	Hydrophobic
	0.92337	0.11667	500	8.5	Hydrophobic
	0.97528	0.11667	500	8.5	Hydrophobic
	0.89158	0.12224	500	7.9	Hydrophobic
	0.78347	0.12223	500	7.9	Hydrophobic
	0.64116	0.12222	500	7.9	Hydrophobic
	1.09152	0.12318	500	7.9	Hydrophobic
	1.06495	0.12083	500	7.9	Hydrophobic
	0.87277	0.12597	500	5.9	Hydrophobic
	0.62181	0.12594	500	5.9	Hydrophobic
	0.65599	0.13696	500	4.4	Hydrophobic
	0.87434	0.13701	500	4.4	Hydrophobic
	0.92474	0.13703	500	4.4	Hydrophobic
	0.8399	0.18278	500	2.5	Hydrophobic
	1.03946	0.02603	100	7.9	Hydrophobic
	0.73274	0.02663	100	7.9	Hydrophobic
	0.77476	0.02611	100	7.9	Hydrophobic
	0.96095	0.02735	100	7.9	Hydrophobic
	0.80107	0.02624	100	7.9	Hydrophobic
	0.97396	0.02561	100	7.9	Hydrophobic
	0.86897	0.03944	150	7.9	Hydrophobic
	1.09906	0.03652	150	7.9	Hydrophobic
	0.84311	0.04013	150	7.9	Hydrophobic
	0.75569	0.04048	150	7.9	Hydrophobic
	0.94633	0.04714	175	7.9	Hydrophobic
	0.84684	0.0442	175	7.9	Hydrophobic
	1.10713	0.04444	175	7.9	Hydrophobic
	0.95336	0.0435	175	7.9	Hydrophobic
	0.98841	0.04214	175	7.9	Hydrophobic
	0.75789	0.0457	175	7.9	Hydrophobic
	0.73779	0.08708	250	2.7	Hydrophobic
	0.89279	0.08719	250	2.7	Hydrophobic
	0.74733	0.08708	250	2.7	Hydrophobic
	0.92779	0.08723	250	2.7	Hydrophobic
	0.86658	0.06209	250	7.9	Hydrophobic
	0.65698	0.06207	250	7.9	Hydrophobic
	1.09618	0.06215	250	7.9	Hydrophobic
II: Jet Cavity	1.48137	0.08175	500	8.5	Hydrophilic
	1.70074	0.07777	500	8.5	Hydrophilic
	1.78529	0.07985	500	8.5	Hydrophilic
	1.97335	0.07833	500	8.5	Hydrophilic
	2.00834	0.0828	500	8.5	Hydrophilic
	1.92415	0.0804	500	8.5	Hydrophilic
	1.24469	0.10694	500	4.4	Hydrophilic
	1.31692	0.09479	500	4.4	Hydrophilic
	1.32758	0.09632	500	4.4	Hydrophilic
	1.27237	0.09442	500	4.4	Hydrophilic
	1.28922	0.09199	500	4.4	Hydrophilic
	1.41299	0.09515	500	4.4	Hydrophilic
	1.5091	0.09558	500	4.4	Hydrophilic
	1.3981	0.09105	500	4.4	Hydrophilic
	1.34732	0.09293	500	4.4	Hydrophilic
	1.58874	0.09416	500	4.4	Hydrophilic
	1.2951	0.08947	500	4.4	Hydrophilic
	1.29974	0.08759	500	4.4	Hydrophilic
	1.5219	0.09163	500	4.4	Hydrophilic
	1.44813	0.09115	500	4.4	Hydrophilic
	1.48863	0.08882	500	4.4	Hydrophilic
	1.41865	0.09222	500	4.4	Hydrophilic
	1.47028	0.08951	500	4.4	Hydrophilic
	1.59915	0.08978	500	4.4	Hydrophilic
	1.64904	0.09287	500	4.4	Hydrophilic
	1.62791	0.09083	500	4.4	Hydrophilic
	1.63649	0.09051	500	4.4	Hydrophilic
	1.60153	0.08954	500	4.4	Hydrophilic
	1.21615	0.11319	500	8.5	Hydrophobic
	1.35444	0.121	500	7.9	Hydrophobic
	1.4482	0.11991	500	7.9	Hydrophobic
	1.43113	0.12425	500	7.9	Hydrophobic
	1.2699	0.1297	500	5.9	Hydrophobic
	1.19284	0.1141	500	5.9	Hydrophobic
	1.13101	0.13643	500	4.4	Hydrophobic
	1.18645	0.13696	500	4.4	Hydrophobic
	1.10584	0.13942	500	4.4	Hydrophobic
	0.95783	0.17953	500	2.7	Hydrophobic
	1.03884	0.1862	500	2.5	Hydrophobic
	1.1152	0.17691	500	2.5	Hydrophobic
	1.27984	0.02525	100	7.9	Hydrophobic
	1.42951	0.02391	100	7.9	Hydrophobic
	1.27673	0.02612	100	7.9	Hydrophobic
	1.43616	0.02548	100	7.9	Hydrophobic
	1.22786	0.02619	100	7.9	Hydrophobic
	1.68761	0.02581	100	7.9	Hydrophobic
	1.59162	0.02596	100	7.9	Hydrophobic
	1.69876	0.02397	100	7.9	Hydrophobic
	1.09502	0.03834	150	7.9	Hydrophobic
	1.20505	0.0376	150	7.9	Hydrophobic
	1.22658	0.03351	150	7.9	Hydrophobic
	1.53649	0.03476	150	7.9	Hydrophobic
	1.37129	0.03655	150	7.9	Hydrophobic
	1.6543	0.03571	150	7.9	Hydrophobic
	1.12941	0.04201	175	7.9	Hydrophobic
	1.44412	0.04385	175	7.9	Hydrophobic
	1.50624	0.04592	175	7.9	Hydrophobic
	1.21822	0.04415	175	7.9	Hydrophobic
	1.47689	0.0419	175	7.9	Hydrophobic
	1.33053	0.04302	175	7.9	Hydrophobic
	1.60657	0.04256	175	7.9	Hydrophobic
	1.72672	0.04375	175	7.9	Hydrophobic
	1.04256	0.08738	250	2.7	Hydrophobic
	1.05244	0.08739	250	2.7	Hydrophobic
	1.05535	0.0874	250	2.7	Hydrophobic
	1.33386	0.06188	250	7.9	Hydrophobic
	1.56468	0.06106	250	7.9	Hydrophobic
	1.50185	0.06081	250	7.9	Hydrophobic
	1.41079	0.06258	250	7.9	Hydrophobic
	1.5923	0.06311	250	7.9	Hydrophobic
	1.33771	0.06271	250	7.9	Hydrophobic
	1.38263	0.06304	250	7.9	Hydrophobic
	1.17519	0.06298	250	7.9	Hydrophobic
III.a: Cavity Venting	0.75713	0.26551	500	1.42	Hydrophilic
	0.75728	0.17589	500	8.5	Super-hydrophobic
	0.75758	0.20845	500	4.44	Super-hydrophobic
	0.61325	0.26526	500	1.42	Hydrophilic
	0.82721	0.19556	500	2.5	Hydrophobic
	0.70531	0.19937	500	4.44	Super-hydrophobic
	0.68237	0.18804	500	2.7	Hydrophobic
	0.80065	0.18629	500	2.7	Hydrophobic
	0.9664	0.25774	750	2.7	Hydrophobic
	0.65823	0.18988	500	2.7	Hydrophobic
	0.94091	0.17265	500	2.7	Hydrophobic
	0.88593	0.25766	750	2.7	Hydrophobic
	0.86165	0.17257	500	2.7	Hydrophobic
	0.69652	0.26523	500	2.5	Super-hydrophobic
	0.93836	0.17264	500	2.7	Hydrophobic
	0.87347	0.17258	500	2.7	Hydrophobic
III.b: Cavity Venting	1.06542	0.25611	500	1.42	Hydrophilic
	1.10718	0.2665	500	1.42	Hydrophilic
	0.93344	0.2655	500	1.42	Hydrophilic
	1.16608	0.26697	500	1.42	Hydrophilic
	1.14252	0.26677	500	1.42	Hydrophilic
	1.07185	0.26625	500	1.42	Hydrophilic
	1.05614	0.26615	500	1.42	Hydrophilic
	1.11896	0.26659	500	1.42	Hydrophilic
	1.12289	0.26662	500	1.42	Hydrophilic
	0.94544	0.26555	500	1.42	Hydrophilic
	1.06689	0.26622	500	1.42	Hydrophilic
	1.03078	0.26599	500	1.42	Hydrophilic
	1.07967	0.2663	500	1.42	Hydrophilic
	1.22167	0.18348	500	2.5	Hydrophobic
	0.88511	0.2653	500	1.42	Hydrophilic
	1.14532	0.18327	500	2.5	Hydrophobic
	0.92261	0.26604	500	1.42	Hydrophilic
	1.18916	0.17851	500	2.5	Hydrophobic
	1.16593	0.16264	500	8.5	Super-hydrophobic
	1.28166	0.17099	500	8.5	Super-hydrophobic
	1.21079	0.1847	500	2.5	Hydrophobic
	1.21081	0.18694	500	4.44	Super-hydrophobic
	1.21984	0.18696	500	4.44	Super-hydrophobic
	1.15273	0.17298	500	2.7	Hydrophobic
	1.18643	0.17813	500	2.7	Hydrophobic
	1.00298	0.24146	500	2.5	Super-hydrophobic
	1.10326	0.26647	500	1.42	Hydrophilic
	0.81787	0.52337	500	1.42	Super-hydrophobic
	0.95121	0.52559	500	1.42	Super-hydrophobic
	1.05789	0.52822	500	1.42	Super-hydrophobic
	0.97756	0.25776	750	2.7	Hydrophobic
	1.2671	0.25934	750	2.7	Hydrophobic
	0.96907	0.25775	750	2.7	Hydrophobic
	1.10326	0.26647	500	1.42	Hydrophilic
	1.24767	0.25826	750	2.7	Hydrophobic
	1.11581	0.25797	750	2.7	Hydrophobic
	1.04289	0.26607	500	1.42	Hydrophilic
	0.998	0.35101	1000	2.7	Hydrophobic
	1.17872	0.3602	1000	2.7	Hydrophobic
	1.17086	0.33482	1000	2.7	Hydrophobic
	1.34384	0.34664	1000	2.7	Hydrophobic
	1.27297	0.4995	1500	2.7	Hydrophobic
	1.32327	0.51731	1500	2.7	Hydrophobic
	1.28846	0.49234	1500	2.7	Hydrophobic
IV: Sealed Cavity	2.0964	0.0781	500	8.5	Hydrophilic
	2.04185	0.08294	500	8.5	Hydrophilic
	2.14669	0.07841	500	8.5	Hydrophilic
	1.96943	0.09202	500	4.4	Hydrophilic
	1.9556	0.10055	500	4.4	Hydrophilic
	1.76336	0.09769	500	4.4	Hydrophilic
	2.00126	0.09348	500	4.4	Hydrophilic
	1.67126	0.09522	500	4.4	Hydrophilic
	1.92664	0.09659	500	4.4	Hydrophilic
	1.59036	0.10181	500	4.4	Hydrophilic
	1.99575	0.09447	500	4.4	Hydrophilic
	1.82212	0.09323	500	4.4	Hydrophilic
	1.23931	0.26481	500	1.4	Hydrophilic
	1.56871	0.28642	500	1.4	Hydrophilic
	1.63461	0.27872	500	1.4	Hydrophilic
	1.19034	0.27857	500	1.4	Hydrophilic
	1.74244	0.26689	500	1.4	Hydrophilic
	1.3098	0.28289	500	1.4	Hydrophilic
	1.09857	0.26204	500	1.4	Hydrophilic
	1.11701	0.25613	500	1.4	Hydrophilic
	1.09544	0.25065	500	1.4	Hydrophilic
	1.50553	0.11994	500	8.5	Hydrophobic
	1.66307	0.11017	500	8.5	Hydrophobic
	2.06256	0.11545	500	8.5	Hydrophobic
	2.17081	0.11634	500	8.5	Hydrophobic
	1.6345	0.1119	500	8.5	Hydrophobic
	1.54239	0.10744	500	8.5	Hydrophobic
	1.64324	0.1102	500	8.5	Hydrophobic
	1.74397	0.10986	500	8.5	Hydrophobic
	1.87627	0.11009	500	8.5	Hydrophobic
	1.99116	0.1087	500	8.5	Hydrophobic
	2.0681	0.10749	500	8.5	Hydrophobic
	2.14411	0.10678	500	8.5	Hydrophobic
	1.9262	0.12261	500	7.9	Hydrophobic
	1.94915	0.12497	500	7.9	Hydrophobic
	1.81174	0.12325	500	7.9	Hydrophobic
	1.96597	0.12182	500	7.9	Hydrophobic
	1.92805	0.12295	500	7.9	Hydrophobic
	1.79485	0.12216	500	7.9	Hydrophobic
	1.73595	0.12395	500	7.9	Hydrophobic
	1.6867	0.12424	500	7.9	Hydrophobic
	1.33485	0.12278	500	7.9	Hydrophobic
	1.68501	0.12269	500	7.9	Hydrophobic
	1.46056	0.12121	500	7.9	Hydrophobic
	1.38559	0.12033	500	7.9	Hydrophobic
	2.11358	0.12248	500	7.9	Hydrophobic
	2.1589	0.12222	500	7.9	Hydrophobic
	1.5824	0.11195	500	7.9	Hydrophobic
	2.0081	0.10991	500	7.9	Hydrophobic
	1.29702	0.12086	500	7.9	Hydrophobic
	1.32321	0.12292	500	7.9	Hydrophobic
	1.77882	0.12584	500	5.9	Hydrophobic
	1.59099	0.1258	500	5.9	Hydrophobic
	1.92204	0.12438	500	5.9	Hydrophobic
	1.91001	0.13057	500	5.9	Hydrophobic
	2.11648	0.1285	500	5.9	Hydrophobic
	1.83254	0.12132	500	5.9	Hydrophobic
	1.7668	0.11983	500	5.9	Hydrophobic
	1.95537	0.11319	500	5.9	Hydrophobic
	2.02985	0.11849	500	5.9	Hydrophobic
	1.64281	0.12125	500	5.9	Hydrophobic
	1.38661	0.12939	500	5.9	Hydrophobic
	1.68528	0.14438	500	4.4	Hydrophobic
	1.70701	0.13927	500	4.4	Hydrophobic
	1.80681	0.13771	500	4.4	Hydrophobic
	1.88807	0.13593	500	4.4	Hydrophobic
	2.06344	0.13118	500	4.4	Hydrophobic
	2.01026	0.12033	500	4.4	Hydrophobic
	1.94144	0.13057	500	4.4	Hydrophobic
	1.86832	0.12966	500	4.4	Hydrophobic
	1.82304	0.12364	500	4.4	Hydrophobic
	1.93309	0.12866	500	4.4	Hydrophobic
	1.93309	0.12866	500	4.4	Hydrophobic
	1.74733	0.12677	500	4.4	Hydrophobic
	1.91976	0.12846	500	4.4	Hydrophobic
	1.86205	0.11945	500	4.4	Hydrophobic
	1.88996	0.12467	500	4.4	Hydrophobic
	2.02807	0.12458	500	4.4	Hydrophobic
	2.0954	0.12728	500	4.4	Hydrophobic
	2.10996	0.11943	500	4.4	Hydrophobic
	2.0188	0.12888	500	4.4	Hydrophobic
	2.04602	0.12891	500	4.4	Hydrophobic
	2.04243	0.12516	500	4.4	Hydrophobic
	1.86986	0.1256	500	4.4	Hydrophobic
	1.99387	0.12243	500	4.4	Hydrophobic
	1.97424	0.11802	500	4.4	Hydrophobic
	1.99069	0.12069	500	4.4	Hydrophobic
	1.91905	0.12741	500	4.4	Hydrophobic
	1.74486	0.12321	500	4.4	Hydrophobic
	1.93299	0.13008	500	4.4	Hydrophobic
	1.9578	0.12445	500	4.4	Hydrophobic
	2.00325	0.1239	500	4.4	Hydrophobic
	1.85568	0.12786	500	4.4	Hydrophobic
	1.9786	0.1272	500	4.4	Hydrophobic
	1.98677	0.12402	500	4.4	Hydrophobic
	2.01278	0.11545	500	4.4	Hydrophobic
	1.90734	0.126	500	4.4	Hydrophobic
	1.78873	0.12467	500	4.4	Hydrophobic
	1.98623	0.1215	500	4.4	Hydrophobic
	2.04691	0.12149	500	4.4	Hydrophobic
	2.08337	0.12126	500	4.4	Hydrophobic
	1.99121	0.12882	500	4.4	Hydrophobic
	1.9492	0.12547	500	4.4	Hydrophobic
	1.88667	0.12408	500	4.4	Hydrophobic
	1.82198	0.12105	500	4.4	Hydrophobic
	2.05565	0.12291	500	4.4	Hydrophobic
	1.97218	0.12236	500	4.4	Hydrophobic
	2.00742	0.12199	500	4.4	Hydrophobic
	1.96101	0.12484	500	4.4	Hydrophobic
	1.96469	0.1201	500	4.4	Hydrophobic
	1.70562	0.12669	500	4.4	Hydrophobic
	1.88326	0.12788	500	4.4	Hydrophobic
	1.93476	0.11733	500	4.4	Hydrophobic
	1.9798	0.12022	500	4.4	Hydrophobic
	1.56069	0.11958	500	4.4	Hydrophobic
	1.67961	0.12402	500	4.4	Hydrophobic
	1.70342	0.1408	500	4.4	Hydrophobic
	1.56659	0.12859	500	4.4	Hydrophobic
	1.63187	0.18399	500	2.7	Hydrophobic
	1.6053	0.17495	500	2.7	Hydrophobic
	1.34025	0.18036	500	2.7	Hydrophobic
	1.60075	0.17499	500	2.7	Hydrophobic
	1.43377	0.17429	500	2.7	Hydrophobic
	1.85263	0.17977	500	2.7	Hydrophobic
	1.85114	0.1758	500	2.7	Hydrophobic
	1.81093	0.17954	500	2.7	Hydrophobic
	1.81338	0.17767	500	2.7	Hydrophobic
	1.58754	0.17348	500	2.7	Hydrophobic
	1.33489	0.17436	500	2.7	Hydrophobic
	1.40198	0.17368	500	2.7	Hydrophobic
	1.8254	0.17361	500	2.7	Hydrophobic
	1.58221	0.17361	500	2.7	Hydrophobic
	1.80191	0.16466	500	2.7	Hydrophobic
	1.72453	0.16098	500	2.7	Hydrophobic
	2.01658	0.16226	500	2.7	Hydrophobic
	1.86518	0.15534	500	2.7	Hydrophobic
	1.31844	0.17417	500	2.7	Hydrophobic
	2.09653	0.17907	500	2.7	Hydrophobic
	1.48905	0.19197	500	2.5	Hydrophobic
	1.66491	0.17799	500	2.5	Hydrophobic
	1.38905	0.18867	500	2.5	Hydrophobic
	1.81878	0.19063	500	2.5	Hydrophobic
	1.68423	0.1812	500	2.5	Hydrophobic
	1.81298	0.18795	500	2.5	Hydrophobic
	1.91221	0.18842	500	2.5	Hydrophobic
	1.60345	0.18526	500	2.5	Hydrophobic
	1.87374	0.16159	500	2.5	Hydrophobic
	1.32372	0.19314	500	2.5	Hydrophobic
	1.48542	0.16258	500	8.5	Super-hydrophobic
	1.96426	0.16706	500	8.5	Super-hydrophobic
	1.85361	0.16914	500	8.5	Super-hydrophobic
	2.16482	0.1685	500	8.5	Super-hydrophobic
	1.93544	0.17005	500	8.5	Super-hydrophobic
	2.26802	0.1658	500	8.5	Super-hydrophobic
	2.28652	0.15416	500	7.9	Super-hydrophobic
	2.23655	0.17365	500	5.9	Super-hydrophobic
	2.23898	0.1713	500	5.9	Super-hydrophobic
	2.21514	0.16565	500	5.9	Super-hydrophobic
	1.58367	0.18724	500	4.4	Super-hydrophobic
	1.84629	0.19162	500	4.4	Super-hydrophobic
	1.77617	0.17279	500	4.4	Super-hydrophobic
	2.06415	0.20035	500	4.4	Super-hydrophobic
	2.13351	0.18879	500	4.4	Super-hydrophobic
	1.85259	0.19424	500	4.4	Super-hydrophobic
	2.12003	0.227	500	2.7	Super-hydrophobic
	1.97551	0.24575	500	2.5	Super-hydrophobic
	1.96159	0.2515	500	2.5	Super-hydrophobic
	2.13208	0.24909	500	2.5	Super-hydrophobic
	2.00528	0.25136	500	2.5	Super-hydrophobic
	1.39246	0.52916	500	1.4	Super-hydrophobic
	1.81385	0.61168	500	1.4	Super-hydrophobic
	1.59612	0.56696	500	1.4	Super-hydrophobic
	1.97098	0.63026	500	1.4	Super-hydrophobic
	1.52504	0.09002	250	2.7	Hydrophobic
	1.52304	0.09118	250	2.7	Hydrophobic
	1.57452	0.09006	250	2.7	Hydrophobic
	1.76897	0.08883	250	2.7	Hydrophobic
	1.62244	0.08937	250	2.7	Hydrophobic
	1.98931	0.08425	250	2.7	Hydrophobic
	1.93904	0.09084	250	2.7	Hydrophobic
	1.94399	0.06323	250	7.9	Hydrophobic
	2.14267	0.06313	250	7.9	Hydrophobic
	2.11305	0.06326	250	7.9	Hydrophobic
	2.13733	0.06332	250	7.9	Hydrophobic
	2.09144	0.06321	250	7.9	Hydrophobic
	1.96653	0.06262	250	7.9	Hydrophobic
	2.09571	0.06438	250	7.9	Hydrophobic
	1.82329	0.0637	250	7.9	Hydrophobic
	1.88901	0.06282	250	7.9	Hydrophobic
	1.9466	0.06458	250	7.9	Hydrophobic
	2.15675	0.06337	250	7.9	Hydrophobic
	1.97232	0.06332	250	7.9	Hydrophobic
	1.48191	0.26257	750	2.7	Hydrophobic
	1.67536	0.25479	750	2.7	Hydrophobic
	1.75872	0.26592	750	2.7	Hydrophobic
	1.50912	0.2607	750	2.7	Hydrophobic
	1.87593	0.26163	750	2.7	Hydrophobic
	1.44732	0.2604	750	2.7	Hydrophobic
	1.55681	0.25424	750	2.7	Hydrophobic
	1.33545	0.25161	750	2.7	Hydrophobic
	1.93215	0.30356	1000	2.7	Hydrophobic
	1.86031	0.3003	1000	2.7	Hydrophobic
	1.90409	0.29615	1000	2.7	Hydrophobic
	1.76814	0.34752	1000	2.7	Hydrophobic
	1.45603	0.31733	1000	2.7	Hydrophobic
	1.74754	0.33386	1000	2.7	Hydrophobic
	1.36027	0.35567	1000	2.7	Hydrophobic
	1.42238	0.44816	1500	2.7	Hydrophobic
	1.683	0.44858	1500	2.7	Hydrophobic
	1.74424	0.44304	1500	2.7	Hydrophobic
	1.88858	0.44153	1500	2.7	Hydrophobic
	2.09458	0.4448	1500	2.7	Hydrophobic
	2.1955	0.42144	1500	2.7	Hydrophobic
	1.57537	0.49293	1500	2.7	Hydrophobic
	1.58704	0.50781	1500	2.7	Hydrophobic
	1.68133	0.49931	1500	2.7	Hydrophobic
	1.63232	0.48729	1500	2.7	Hydrophobic
	2.04078	0.46376	2250	2.7	Hydrophobic
	2.24433	0.47863	2250	2.7	Hydrophobic
	2.29852	0.45509	2250	2.7	Hydrophobic
	1.71272	0.47716	2250	2.7	Hydrophobic
	2.01038	0.49661	2250	2.7	Hydrophobic
	2.31488	0.50042	2250	2.7	Hydrophobic
	2.40576	0.43636	2250	2.7	Hydrophobic
	1.98932	0.48899	2250	2.7	Hydrophobic
	1.90577	0.45736	2500	2.7	Super-hydrophobic
	1.66871	0.43851	2500	2.7	Super-hydrophobic
	1.71701	0.42366	2500	2.7	Super-hydrophobic
	2.10127	0.42921	2500	2.7	Super-hydrophobic
	2.55129	0.45667	2500	2.7	Super-hydrophobic
	1.91585	0.44438	2500	2.7	Super-hydrophobic
V: Open Cavity	2.29517	0.08011	500	8.5	Hydrophilic
	3.08286	0.07965	500	8.5	Hydrophilic
	2.6538	0.07806	500	8.5	Hydrophilic
	2.38864	0.0805	500	8.5	Hydrophilic
	2.69651	0.08109	500	8.5	Hydrophilic
	3.20273	0.07921	500	8.5	Hydrophilic
	2.31287	0.09763	500	4.4	Hydrophilic
	2.60825	0.09993	500	4.4	Hydrophilic
	3.04661	0.10384	500	4.4	Hydrophilic
	2.34658	0.0987	500	4.4	Hydrophilic
	2.25924	0.09927	500	4.4	Hydrophilic
	2.98421	0.10142	500	4.4	Hydrophilic
	2.41091	0.09767	500	4.4	Hydrophilic
	2.18302	0.09434	500	4.4	Hydrophilic
	2.16202	0.09388	500	4.4	Hydrophilic
	2.35317	0.09266	500	4.4	Hydrophilic
	2.46355	0.09608	500	4.4	Hydrophilic
	2.37004	0.09313	500	4.4	Hydrophilic
	2.26109	0.09052	500	4.4	Hydrophilic
	2.0671	0.09329	500	4.4	Hydrophilic
	1.75374	0.283	500	1.4	Hydrophilic
	2.18704	0.30169	500	1.4	Hydrophilic
	2.23283	0.28526	500	1.4	Hydrophilic
	2.85943	0.41389	500	1.4	Hydrophilic
	2.52097	0.12346	500	8.5	Hydrophobic
	2.91394	0.12299	500	8.5	Hydrophobic
	2.29168	0.1123	500	8.5	Hydrophobic
	2.24617	0.11249	500	8.5	Hydrophobic
	2.38005	0.11392	500	8.5	Hydrophobic
	2.68331	0.11606	500	8.5	Hydrophobic
	2.40625	0.10824	500	8.5	Hydrophobic
	2.61635	0.11219	500	8.5	Hydrophobic
	2.24329	0.12448	500	7.9	Hydrophobic
	2.60295	0.12564	500	7.9	Hydrophobic
	2.53625	0.12348	500	7.9	Hydrophobic
	2.30017	0.12626	500	7.9	Hydrophobic
	2.55593	0.12444	500	7.9	Hydrophobic
	2.3092	0.12088	500	7.9	Hydrophobic
	2.83441	0.12632	500	7.9	Hydrophobic
	2.25419	0.12362	500	7.9	Hydrophobic
	2.29568	0.123	500	7.9	Hydrophobic
	2.84265	0.12598	500	7.9	Hydrophobic
	3.40224	0.13053	500	7.9	Hydrophobic
	3.46846	0.12823	500	7.9	Hydrophobic
	2.41298	0.11233	500	7.9	Hydrophobic
	2.5994	0.13342	500	5.9	Hydrophobic
	2.21161	0.13097	500	5.9	Hydrophobic
	2.59463	0.13088	500	5.9	Hydrophobic
	3.22203	0.13616	500	5.9	Hydrophobic
	2.35353	0.12029	500	5.9	Hydrophobic
	2.41756	0.11806	500	5.9	Hydrophobic
	2.50514	0.1176	500	5.9	Hydrophobic
	2.09445	0.14057	500	4.4	Hydrophobic
	2.39147	0.14442	500	4.4	Hydrophobic
	2.57501	0.14704	500	4.4	Hydrophobic
	2.94911	0.14507	500	4.4	Hydrophobic
	2.25033	0.12456	500	4.4	Hydrophobic
	2.09589	0.1271	500	4.4	Hydrophobic
	2.12469	0.13086	500	4.4	Hydrophobic
	2.29322	0.13147	500	4.4	Hydrophobic
	2.28247	0.12384	500	4.4	Hydrophobic
	2.20706	0.1283	500	4.4	Hydrophobic
	2.14068	0.12593	500	4.4	Hydrophobic
	2.36732	0.13135	500	4.4	Hydrophobic
	2.50609	0.131	500	4.4	Hydrophobic
	2.47771	0.12592	500	4.4	Hydrophobic
	2.43851	0.12758	500	4.4	Hydrophobic
	2.46887	0.13051	500	4.4	Hydrophobic
	2.5728	0.1369	500	4.4	Hydrophobic
	2.44906	0.13212	500	4.4	Hydrophobic
	2.36846	0.13246	500	4.4	Hydrophobic
	2.332	0.13049	500	4.4	Hydrophobic
	2.26404	0.12815	500	4.4	Hydrophobic
	2.41616	0.13091	500	4.4	Hydrophobic
	2.13651	0.12926	500	4.4	Hydrophobic
	2.18754	0.12856	500	4.4	Hydrophobic
	2.11034	0.13037	500	4.4	Hydrophobic
	2.4859	0.12871	500	4.4	Hydrophobic
	2.31839	0.12758	500	4.4	Hydrophobic
	2.48272	0.13293	500	4.4	Hydrophobic
	2.22966	0.12509	500	4.4	Hydrophobic
	2.17239	0.12355	500	4.4	Hydrophobic
	2.45229	0.12668	500	4.4	Hydrophobic
	2.38807	0.13013	500	4.4	Hydrophobic
	2.30431	0.12822	500	4.4	Hydrophobic
	2.57655	0.12916	500	4.4	Hydrophobic
	2.54448	0.13001	500	4.4	Hydrophobic
	2.89582	0.13318	500	4.4	Hydrophobic
	2.29498	0.12247	500	4.4	Hydrophobic
	2.4162	0.12555	500	4.4	Hydrophobic
	2.15138	0.12036	500	4.4	Hydrophobic
	2.14523	0.13006	500	4.4	Hydrophobic
	2.18842	0.1329	500	4.4	Hydrophobic
	2.13266	0.12456	500	4.4	Hydrophobic
	2.12317	0.12166	500	4.4	Hydrophobic
	2.37469	0.12495	500	4.4	Hydrophobic
	2.38922	0.12028	500	4.4	Hydrophobic
	2.35165	0.12474	500	4.4	Hydrophobic
	2.40098	0.13303	500	4.4	Hydrophobic
	2.1879	0.12293	500	4.4	Hydrophobic
	2.33274	0.138	500	4.4	Hydrophobic
	2.3072	0.13012	500	4.4	Hydrophobic
	2.32114	0.12667	500	4.4	Hydrophobic
	2.21114	0.12436	500	4.4	Hydrophobic
	2.24693	0.12454	500	4.4	Hydrophobic
	2.66271	0.1314	500	4.4	Hydrophobic
	2.48747	0.18739	500	2.7	Hydrophobic
	2.37939	0.18455	500	2.7	Hydrophobic
	2.093	0.17981	500	2.7	Hydrophobic
	2.34632	0.18364	500	2.7	Hydrophobic
	2.14767	0.18717	500	2.7	Hydrophobic
	2.48871	0.18912	500	2.7	Hydrophobic
	2.65823	0.19305	500	2.7	Hydrophobic
	3.03638	0.20815	500	2.7	Hydrophobic
	3.4996	0.24067	500	2.7	Hydrophobic
	2.73512	0.19328	500	2.7	Hydrophobic
	2.42125	0.18497	500	2.7	Hydrophobic
	2.11023	0.17873	500	2.7	Hydrophobic
	2.22105	0.18171	500	2.7	Hydrophobic
	2.37231	0.18396	500	2.7	Hydrophobic
	2.2805	0.18284	500	2.7	Hydrophobic
	2.99943	0.20433	500	2.7	Hydrophobic
	2.27924	0.17106	500	2.7	Hydrophobic
	2.04967	0.15971	500	2.7	Hydrophobic
	2.52001	0.16389	500	2.7	Hydrophobic
	2.35728	0.15154	500	2.7	Hydrophobic
	2.67645	0.18578	500	2.7	Hydrophobic
	2.58774	0.1761	500	2.7	Hydrophobic
	2.00239	0.19273	500	2.5	Hydrophobic
	2.07061	0.18845	500	2.5	Hydrophobic
	2.17753	0.18804	500	2.5	Hydrophobic
	2.32203	0.19442	500	2.5	Hydrophobic
	2.11626	0.19424	500	2.5	Hydrophobic
	2.60944	0.20203	500	2.5	Hydrophobic
	3.04412	0.21864	500	2.5	Hydrophobic
	3.39468	0.25503	500	2.5	Hydrophobic
	2.887	0.21639	500	2.5	Hydrophobic
	2.24001	0.18975	500	2.5	Hydrophobic
	2.1761	0.19201	500	2.5	Hydrophobic
	2.18974	0.19262	500	2.5	Hydrophobic
	2.20835	0.19377	500	2.5	Hydrophobic
	2.34614	0.17147	500	2.5	Hydrophobic
	2.48553	0.17884	500	2.5	Hydrophobic
	2.45412	0.18261	500	2.5	Hydrophobic
	2.283	0.16953	500	2.5	Hydrophobic
	2.18769	0.15821	500	2.5	Hydrophobic
	1.99854	0.16866	500	2.5	Hydrophobic
	2.38971	0.16935	500	8.5	Super-hydrophobic
	2.39188	0.17282	500	8.5	Super-hydrophobic
	2.4482	0.16932	500	8.5	Super-hydrophobic
	2.76639	0.17347	500	8.5	Super-hydrophobic
	3.35184	0.16709	500	8.5	Super-hydrophobic
	2.49958	0.17005	500	8.5	Super-hydrophobic
	2.55468	0.16805	500	8.5	Super-hydrophobic
	2.34947	0.16593	500	7.9	Super-hydrophobic
	2.39726	0.16461	500	7.9	Super-hydrophobic
	2.39457	0.16813	500	7.9	Super-hydrophobic
	2.28649	0.17597	500	5.9	Super-hydrophobic
	2.42475	0.18064	500	5.9	Super-hydrophobic
	2.31042	0.1901	500	4.4	Super-hydrophobic
	2.2266	0.19567	500	4.4	Super-hydrophobic
	2.34529	0.18982	500	4.4	Super-hydrophobic
	2.75221	0.20421	500	4.4	Super-hydrophobic
	2.98979	0.20577	500	4.4	Super-hydrophobic
	2.28204	0.23954	500	2.7	Super-hydrophobic
	2.59112	0.26939	500	2.5	Super-hydrophobic
	2.17944	0.25628	500	2.5	Super-hydrophobic
	2.80022	0.29801	500	2.5	Super-hydrophobic
	3.51059	0.4935	500	2.5	Super-hydrophobic
	2.27793	0.27995	500	2.5	Super-hydrophobic
	2.15954	0.26982	500	2.5	Super-hydrophobic
	1.9942	0.60569	500	1.4	Super-hydrophobic
	2.15025	0.71049	500	1.4	Super-hydrophobic
	2.09842	0.02627	100	7.9	Hydrophobic
	2.2585	0.02634	100	7.9	Hydrophobic
	2.25528	0.02556	100	7.9	Hydrophobic
	2.75436	0.02888	100	7.9	Hydrophobic
	3.09624	0.03197	100	7.9	Hydrophobic
	1.94365	0.02422	100	7.9	Hydrophobic
	2.55591	0.02765	100	7.9	Hydrophobic
	2.16248	0.03843	150	7.9	Hydrophobic
	2.22673	0.03728	150	7.9	Hydrophobic
	2.90175	0.0423	150	7.9	Hydrophobic
	3.38713	0.04694	150	7.9	Hydrophobic
	2.76838	0.03953	150	7.9	Hydrophobic
	1.90123	0.03714	150	7.9	Hydrophobic
	2.36055	0.03592	150	7.9	Hydrophobic
	1.99878	0.04275	175	7.9	Hydrophobic
	2.88741	0.04708	175	7.9	Hydrophobic
	3.3475	0.05186	175	7.9	Hydrophobic
	2.24325	0.04316	175	7.9	Hydrophobic
	2.64173	0.04534	175	7.9	Hydrophobic
	2.12646	0.0951	250	2.7	Hydrophobic
	2.5986	0.10582	250	2.7	Hydrophobic
	3.00842	0.12623	250	2.7	Hydrophobic
	2.45174	0.10145	250	2.7	Hydrophobic
	2.18215	0.09665	250	2.7	Hydrophobic
	2.32428	0.06375	250	7.9	Hydrophobic
	2.64627	0.06499	250	7.9	Hydrophobic
	2.32878	0.06385	250	7.9	Hydrophobic
	2.3962	0.06441	250	7.9	Hydrophobic
	2.19247	0.06315	250	7.9	Hydrophobic
	2.28342	0.06283	250	7.9	Hydrophobic
	2.25277	0.06449	250	7.9	Hydrophobic
	2.54809	0.06474	250	7.9	Hydrophobic
	3.05884	0.06771	250	7.9	Hydrophobic
	2.86254	0.06766	250	7.9	Hydrophobic
	2.63635	0.06558	250	7.9	Hydrophobic
	3.32959	0.07028	250	7.9	Hydrophobic
	3.31317	0.0701	250	7.9	Hydrophobic
	2.35086	0.06392	250	7.9	Hydrophobic
	2.2676	0.0638	250	7.9	Hydrophobic
	2.05894	0.25939	750	2.7	Hydrophobic
	1.98909	0.26519	750	2.7	Hydrophobic
	2.24271	0.27136	750	2.7	Hydrophobic
	2.95593	0.28626	750	2.7	Hydrophobic
	2.03475	0.26577	750	2.7	Hydrophobic
	2.32442	0.26646	750	2.7	Hydrophobic
	2.87965	0.28247	750	2.7	Hydrophobic
	3.33155	0.30529	750	2.7	Hydrophobic
	2.83157	0.28118	750	2.7	Hydrophobic
	1.96098	0.26215	750	2.7	Hydrophobic
	1.95611	0.25793	750	2.7	Hydrophobic
	2.19814	0.31541	1000	2.7	Hydrophobic
	2.07318	0.30788	1000	2.7	Hydrophobic
	2.03366	0.31014	1000	2.7	Hydrophobic
	2.04688	0.30918	1000	2.7	Hydrophobic
	2.0352	0.31934	1000	2.7	Hydrophobic
	2.1062	0.33371	1000	2.7	Hydrophobic
	1.97313	0.32997	1000	2.7	Hydrophobic
	2.34682	0.33097	1000	2.7	Hydrophobic
	2.25916	0.43996	1500	2.7	Hydrophobic
	2.35773	0.43878	1500	2.7	Hydrophobic
	2.11063	0.47305	1500	2.7	Hydrophobic
	2.09819	0.50985	1500	2.7	Hydrophobic
	2.57176	0.46802	1500	2.7	Hydrophobic
	2.44465	0.48887	2250	2.7	Hydrophobic
	2.71774	0.45218	2250	2.7	Hydrophobic
	2.58071	0.46765	2250	2.7	Hydrophobic
	3.07472	0.46072	2250	2.7	Hydrophobic
	2.67891	0.45079	2500	2.7	Super-hydrophobic
	2.78003	0.43308	2500	2.7	Super-hydrophobic
	3.53523	0.50685	2500	2.7	Super-hydrophobic
	2.71253	0.46347	2500	2.7	Super-hydrophobic

## Sheet: Supplementary Figure 1c
Supplementary Figure 1c	jet (ref.)			crown (ref.)			singular jet			primary jet			crown
	t/tau	z/R_m	error	t/tau	z/R_m	error	t/tau	z/R_m	error	t/tau	z/R_m	error	t/tau	z/R_m	error
	0.28572	0.27141	0.11845	2.14286	0.14885	0.16804	0.28572	0.62407	0.08788	0.28572	0.37176	0.07582	2.00001	0.14193	0.08042
	0.32349	0.31463	0.11894	2.17822	0.16732	0.16894	0.31705	0.72157	0.10093	0.316	0.40994	0.07659	2.03091	0.16598	0.08427
	0.36127	0.35785	0.11942	2.21358	0.18579	0.16984	0.34838	0.81154	0.11895	0.34629	0.44813	0.07737	2.06182	0.19003	0.08812
	0.39905	0.40106	0.1199	2.24893	0.20426	0.17074	0.37971	0.8934	0.13832	0.37657	0.48631	0.07814	2.09273	0.21409	0.09197
	0.43682	0.44353	0.11933	2.28429	0.22273	0.17164	0.41104	0.96849	0.15668	0.40686	0.5245	0.07891	2.12363	0.23814	0.09582
	0.4746	0.48335	0.115	2.31965	0.24121	0.17254	0.44237	1.03816	0.17326	0.43714	0.56065	0.07783	2.15454	0.26109	0.09866
	0.51238	0.5216	0.11288	2.355	0.25968	0.17344	0.4737	1.10375	0.18783	0.46743	0.59128	0.07271	2.18545	0.28225	0.09984
	0.55015	0.55665	0.11529	2.39036	0.27815	0.17435	0.50503	1.1666	0.20023	0.49771	0.62028	0.07035	2.21635	0.3034	0.10103
	0.58793	0.58902	0.11391	2.42571	0.29662	0.17525	0.53636	1.22807	0.21025	0.528	0.64928	0.06801	2.24726	0.32455	0.10223
	0.62571	0.61795	0.10766	2.46107	0.31451	0.17532	0.56769	1.28949	0.21758	0.55828	0.67828	0.0657	2.27816	0.34571	0.10343
	0.66348	0.64687	0.10141	2.49643	0.33234	0.17532	0.59902	1.35211	0.22172	0.58857	0.70466	0.06142	2.30907	0.36763	0.10548
	0.70126	0.67198	0.10055	2.53178	0.35318	0.17107	0.63035	1.4165	0.22189	0.61885	0.7287	0.05625	2.33998	0.3898	0.10779
	0.73904	0.69361	0.09577	2.56714	0.37436	0.16634	0.66168	1.48244	0.21823	0.64914	0.75004	0.05567	2.37088	0.41197	0.11011
	0.77682	0.7136	0.08868	2.60249	0.39666	0.1632	0.69301	1.54906	0.21196	0.67943	0.77139	0.05511	2.40179	0.43414	0.11243
	0.81459	0.73359	0.08158	2.63785	0.41911	0.16027	0.72434	1.61546	0.20432	0.70971	0.79274	0.05456	2.4327	0.45577	0.11422
	0.85237	0.75118	0.07788	2.67321	0.44146	0.15749	0.75567	1.68085	0.19663	0.74	0.81287	0.05277	2.4636	0.47388	0.11263
	0.89015	0.76582	0.07668	2.70856	0.46335	0.15535	0.787	1.74456	0.19022	0.77028	0.83273	0.05082	2.49451	0.49199	0.11107
	0.92792	0.78036	0.07535	2.74392	0.48525	0.15321	0.81833	1.80644	0.18563	0.80057	0.85129	0.05105	2.52542	0.51011	0.10953
	0.9657	0.79491	0.07403	2.77927	0.50715	0.15108	0.84966	1.86674	0.18274	0.83085	0.86985	0.05128	2.55632	0.52822	0.10802
	1.00348	0.80925	0.07318	2.81463	0.52904	0.14894	0.88099	1.92572	0.18145	0.86114	0.88832	0.05144	2.58723	0.54849	0.10866
	1.04125	0.82153	0.07699	2.84999	0.54962	0.14866	0.91232	1.98365	0.18165	0.89142	0.90617	0.05107	2.61814	0.57085	0.11134
	1.07903	0.83381	0.0808	2.88534	0.56772	0.14902	0.94365	2.04078	0.18323	0.92171	0.92401	0.0507	2.64904	0.59352	0.11355
	1.11681	0.84609	0.08461	2.9207	0.58555	0.14902	0.97498	2.09739	0.1861	0.95199	0.94122	0.05142	2.67995	0.61619	0.11583
	1.15459	0.85856	0.08869	2.95605	0.60339	0.14902	1.00631	2.15373	0.19018	0.98228	0.95839	0.05219	2.71085	0.63886	0.11817
	1.19236	0.87341	0.09059	2.99141	0.62122	0.14902	1.03764	2.21004	0.19533	1.01256	0.97556	0.05297	2.74176	0.65909	0.11795
	1.23014	0.88919	0.09119	3.02677	0.64289	0.15325	1.06897	2.26649	0.20131	1.04285	0.99273	0.05375	2.77267	0.67893	0.11753
	1.26792	0.90498	0.09179				1.1003	2.32322	0.20789	1.07314	1.00991	0.05454	2.80357	0.69816	0.11814
	1.30569	0.92119	0.093				1.13163	2.38028	0.21499	1.10342	1.02708	0.05532	2.83448	0.71739	0.11876
	1.34347	0.93812	0.09428				1.16296	2.43767	0.2226	1.13371	1.04425	0.05612	2.86539	0.73666	0.11941
	1.38125	0.95595	0.09428				1.19429	2.4953	0.23059	1.16399	1.06168	0.0572	2.89629	0.75604	0.12015
	1.41902	0.97379	0.09428				1.22562	2.55302	0.23871	1.19428	1.07921	0.0584	2.9272	0.77559	0.12062
	1.4568	0.99205	0.09488				1.25695	2.61069	0.24672	1.22456	1.09675	0.0596	2.95811	0.79621	0.11928
	1.49458	1.01045	0.09568				1.28828	2.66817	0.25434	1.25485	1.11455	0.06035	2.98901	0.81683	0.11794
	1.53235	1.0279	0.09783				1.31961	2.72533	0.26133	1.28513	1.13242	0.06098	3.01992	0.8371	0.11622
	1.57013	1.04519	0.10021				1.35094	2.78213	0.26754	1.31542	1.15064	0.0618
	1.60791	1.06316	0.10356				1.38227	2.83854	0.27286	1.3457	1.16887	0.06264
	1.64569	1.08115	0.10694				1.4136	2.89451	0.27715	1.37599	1.18709	0.06347
	1.68346	1.09965	0.10961				1.44493	2.95003	0.2803	1.40627	1.20555	0.0639
	1.72124	1.11865	0.11127				1.47626	3.00511	0.28234	1.43656	1.22573	0.06576
	1.75902	1.1372	0.11227				1.50759	3.05982	0.28341	1.46685	1.25041	0.07219
	1.79679	1.15574	0.11327				1.53892	3.11425	0.28369	1.49713	1.27508	0.07878
	1.83457	1.1743	0.11425				1.57025	3.16848	0.28334	1.52742	1.29976	0.08548
	1.87235	1.19341	0.11429				1.60158	3.22256	0.28252	1.5577	1.32573	0.09017
	1.91012	1.21243	0.11422				1.63292	3.27652	0.28129	1.58799	1.35357	0.09389
	1.9479	1.23145	0.11414				1.66425	3.33034	0.27969	1.61827	1.38238	0.09773
	1.98568	1.25048	0.11407				1.69558	3.38404	0.27778	1.64856	1.41118	0.10158
	2.02345	1.2695	0.11399				1.72691	3.4376	0.27558	1.67884	1.43998	0.10544
	2.06123	1.28852	0.11392				1.75824	3.49103	0.27315	1.70913	1.46953	0.10807
	2.09901	1.30754	0.11385				1.78957	3.54437	0.27052	1.73941	1.49821	0.10864
	2.13679	1.32656	0.11377				1.8209	3.59762	0.26772	1.7697	1.52658	0.109
	2.17456	1.34557	0.11405				1.85223	3.65082	0.26479	1.79998	1.55495	0.10936
	2.21234	1.36412	0.11505				1.88356	3.70398	0.26177	1.83027	1.58332	0.10973
	2.25012	1.38266	0.11605				1.91489	3.75714	0.25868	1.86055	1.61121	0.11045
	2.28789	1.4012	0.11704				1.94622	3.81031	0.25557	1.89084	1.63746	0.11037
	2.32567	1.4196	0.11784				1.97755	3.86352	0.25247	1.92113	1.66372	0.11029
	2.36345	1.438	0.11865				2.00888	3.91679	0.2494	1.95141	1.68998	0.1102
	2.40122	1.45641	0.11945				2.04021	3.97016	0.24642	1.9817	1.71623	0.11012
	2.439	1.47481	0.12025				2.07154	4.02363	0.24355	2.01198	1.74276	0.10986
	2.47678	1.49321	0.12105				2.10287	4.07724	0.24082	2.04227	1.76971	0.10934
	2.51456	1.51161	0.12185				2.1342	4.13101	0.23827	2.07255	1.79666	0.10882
	2.55233	1.53002	0.12265				2.16553	4.18496	0.23593	2.10284	1.8236	0.1083
	2.59011	1.54814	0.12306				2.19686	4.23911	0.23384	2.13312	1.85055	0.10778
	2.62789	1.56597	0.12306				2.22819	4.2935	0.23203	2.16341	1.8778	0.109
	2.66566	1.58381	0.12306				2.25952	4.34814	0.23054	2.19369	1.90482	0.11169
	2.70344	1.60165	0.12306				2.29085	4.40306	0.2294	2.22398	1.93185	0.11446
	2.74122	1.61989	0.12363				2.32218	4.45827	0.2286	2.25426	1.95888	0.11729
	2.77899	1.63829	0.12443				2.35351	4.51371	0.22808	2.28455	1.9859	0.12018
	2.81677	1.65669	0.12524				2.38484	4.56934	0.22774	2.31484	2.01108	0.1194
	2.85455	1.67509	0.12604				2.41617	4.62511	0.22749	2.34512	2.03593	0.11892
	2.89232	1.6935	0.12684				2.4475	4.68097	0.22724	2.37541	2.06078	0.11848
	2.9301	1.7119	0.12764				2.47883	4.73707	0.22682	2.40569	2.08563	0.11809
	2.96788	1.7303	0.12844				2.51016	4.79368	0.22602	2.43598	2.11066	0.11826
	3.00566	1.74864	0.1291				2.54149	4.85106	0.22469	2.46626	2.13626	0.12004
							2.57282	4.90949	0.22275	2.49655	2.16187	0.12184
							2.60415	4.96905	0.22032	2.52683	2.18747	0.12366
							2.63548	5.02914	0.21779	2.55712	2.21308	0.1255
							2.66681	5.089	0.21544	2.5874	2.23886	0.12738
							2.69814	5.14789	0.2133	2.61769	2.26482	0.1293
							2.72947	5.20508	0.21117	2.64797	2.29078	0.13123
							2.7608	5.26042	0.20873	2.67826	2.31673	0.13316
							2.79213	5.31436	0.20589	2.70855	2.34269	0.1351
							2.82346	5.36741	0.20275	2.73883	2.36777	0.13616
							2.85479	5.42004	0.19964	2.76912	2.39265	0.13702
							2.88612	5.47832	0.20333	2.7994	2.41719	0.13841
							2.91745	5.53638	0.20655	2.82969	2.44173	0.1398
							2.94878	5.59713	0.21294	2.85997	2.46624	0.14114
							2.98011	5.66153	0.22437	2.89026	2.49042	0.14201
							3.01145	5.72919	0.24174	2.92054	2.5146	0.14288
										2.95083	2.53909	0.14327
										2.98111	2.56361	0.14362
										3.0114	2.58799	0.14359

## Sheet: Supplementary Figure 2c
Supplementary Figure 2c	hump (ref.)			singular jet			primary jet			cavity top			cavity bottom
	t/tau	z/R_m	error	t/tau	z/R_m	error	t/tau	z/R_m	error	t/tau	z/R_m	error	t/tau	z/R_m	error
	0.6	0.20319	0.04645	0.54545	0.16063	0.00212	2	0.05806	0.10849	0.54545	0.15878	0.000535247	0.9	0.18871	0.004
	0.62075	0.20787	0.04535	0.56412	0.17012	0.000524474	2.02273	0.09993	0.11194	0.56448	0.16348	0.000662638	0.91842	0.18767	0.00443
	0.64151	0.21212	0.04418	0.58279	0.1796	0.00107	2.04545	0.1418	0.11539	0.58351	0.16821	0.000827618	0.93684	0.18663	0.00486
	0.66226	0.21698	0.04376	0.60145	0.18909	0.00267	2.06818	0.18367	0.11884	0.60254	0.17302	0.000930671	0.95526	0.1856	0.0053
	0.68302	0.22161	0.04346	0.62012	0.19857	0.00426	2.09091	0.22554	0.12229	0.62156	0.17812	0.000628429	0.97368	0.18456	0.00573
	0.70377	0.22602	0.04325	0.63878	0.20798	0.00574	2.11364	0.26903	0.12803	0.64059	0.18307	0.000505372	0.99211	0.18352	0.00616
	0.72453	0.23022	0.04312	0.65745	0.21684	0.00646	2.13636	0.31251	0.13376	0.65962	0.18787	0.00053967	1.01053	0.18148	0.00625
	0.74528	0.23418	0.04305	0.67611	0.2257	0.00717	2.15909	0.356	0.1395	0.67865	0.19251	0.00070949	1.02895	0.17867	0.00608
	0.76604	0.23825	0.04326	0.69478	0.23456	0.00788	2.18182	0.39948	0.14523	0.69767	0.19698	0.000992998	1.04737	0.17587	0.00591
	0.78679	0.24196	0.04342	0.71344	0.24267	0.00966	2.20455	0.44458	0.15325	0.7167	0.20128	0.00137	1.06579	0.17306	0.00575
	0.80755	0.24533	0.04353	0.73211	0.25046	0.01181	2.22727	0.48968	0.16127	0.73573	0.20539	0.00181	1.08421	0.17026	0.00558
	0.8283	0.24835	0.04358	0.75077	0.25817	0.01385	2.25	0.53478	0.16929	0.75476	0.20931	0.00231	1.10263	0.16684	0.00495
	0.84906	0.25103	0.04359	0.76944	0.26588	0.0159	2.27273	0.57988	0.17731	0.77378	0.21303	0.00283	1.12105	0.1623	0.00518
	0.86981	0.25337	0.04355	0.7881	0.27359	0.01794	2.29545	0.62314	0.18272	0.79281	0.21654	0.00335	1.13947	0.15776	0.0054
	0.89057	0.25539	0.04346	0.80677	0.28143	0.0198	2.31818	0.66724	0.18693	0.81184	0.21983	0.00386	1.15789	0.15322	0.00562
	0.91132	0.25708	0.04334	0.82544	0.28933	0.02112	2.34091	0.71156	0.19084	0.83087	0.2229	0.00433	1.17632	0.14867	0.00584
	0.93208	0.25845	0.04317	0.8441	0.29698	0.02209	2.36364	0.75587	0.19475	0.84989	0.22573	0.00473	1.19474	0.14362	0.00534
	0.95283	0.2595	0.04297	0.86277	0.30462	0.02305	2.38636	0.79811	0.19572	0.86892	0.22833	0.00506	1.21316	0.13811	0.00487
	0.97358	0.26024	0.04273	0.88143	0.31226	0.02401	2.40909	0.84018	0.19693	0.88795	0.23067	0.00528	1.23158	0.1325	0.00453
	0.99434	0.26067	0.04246	0.9001	0.31991	0.02497	2.43182	0.88199	0.1985	0.90698	0.23276	0.00537	1.25	0.12689	0.0042
	1.01509	0.26079	0.04216	0.91876	0.32728	0.02605	2.45455	0.9238	0.20007	0.926	0.23458	0.00532	1.26842	0.12128	0.00386
	1.03585	0.26062	0.04183	0.93743	0.33457	0.02699	2.47727	0.96677	0.20328	0.94503	0.23617	0.00516	1.28684	0.11511	0.00273
	1.0566	0.26015	0.04147	0.95609	0.34185	0.02794	2.5	1.00974	0.20648	0.96406	0.23756	0.00491	1.30526	0.10848	0.00177
	1.07736	0.25939	0.04109	0.97476	0.34914	0.02889	2.52273	1.05207	0.21058	0.98309	0.23878	0.00462	1.32368	0.10113	0.00182
	1.09811	0.25834	0.04069	0.99342	0.35643	0.02984	2.54545	1.0944	0.21469	1.00211	0.23986	0.00432	1.34211	0.09379	0.00187
	1.11887	0.25701	0.04026	1.01209	0.36392	0.03078	2.56818	1.1365	0.21846	1.02114	0.24084	0.00405	1.36053	0.08644	0.00193
	1.13962	0.25541	0.03982	1.03075	0.37153	0.03173	2.59091	1.1786	0.22224	1.04017	0.24175	0.00385	1.37895	0.07848	0.00112
	1.16038	0.25353	0.03936	1.04942	0.37914	0.03267	2.61364	1.22096	0.22566	1.0592	0.24262	0.00374	1.39737	0.07041	0.000143818
	1.18113	0.25138	0.03887	1.06809	0.38675	0.03361	2.63636	1.26348	0.22883	1.07822	0.24349	0.00378	1.41579	0.06175	2.19866e-05
	1.20189	0.24897	0.03838	1.08675	0.39436	0.03456	2.65909	1.30564	0.23149	1.09725	0.24439	0.004	1.43421	0.053	5.21482e-05
	1.22264	0.2463	0.03787	1.10542	0.40189	0.03566	2.68182	1.3478	0.23415	1.11628	0.24533	0.00439	1.45263	0.04425	8.23097e-05
	1.2434	0.24338	0.03734	1.12408	0.40921	0.03708	2.70455	1.38996	0.23682	1.13531	0.24628	0.00491	1.47105	0.03452	0.0015
	1.26415	0.2402	0.0368	1.14275	0.41652	0.03851	2.72727	1.43212	0.23948	1.15433	0.24721	0.0055	1.48947	0.02468	0.00308
	1.28491	0.23678	0.03625	1.16141	0.42384	0.03994	2.75	1.47428	0.24214	1.17336	0.24808	0.00611	1.50789	0.01454	0.00426
	1.30566	0.23312	0.03568	1.18008	0.43116	0.04136	2.77273	1.51644	0.2448	1.19239	0.24886	0.00667	1.52632	0.00403	0.00489
	1.32642	0.22922	0.0351	1.19874	0.43819	0.04239	2.79545	1.5586	0.24746	1.21142	0.24954	0.00716	1.54474	-0.00649	0.00552
	1.34717	0.22508	0.03451	1.21741	0.44537	0.04312	2.81818	1.59924	0.25228	1.23044	0.25013	0.00758	1.56316	-0.01631	0.00516
	1.36792	0.22072	0.03391	1.23607	0.45257	0.04383	2.84091	1.63949	0.25764	1.24947	0.25063	0.00794	1.58158	-0.02609	0.00475
	1.38868	0.21613	0.0333	1.25474	0.45976	0.04454	2.86364	1.67974	0.263	1.2685	0.25103	0.00824	1.6	-0.03588	0.00435
	1.40943	0.21134	0.0327	1.2734	0.46696	0.04526	2.88636	1.71999	0.26836	1.28753	0.25135	0.00848	1.61842	-0.04432	0.00585
	1.43019	0.20636	0.03212	1.29207	0.47426	0.04612	2.90909	1.76019	0.27379	1.30655	0.25158	0.00866	1.63684	-0.05274	0.0073
	1.45094	0.2012	0.03157	1.31074	0.4814	0.04722	2.93182	1.80031	0.27934	1.32558	0.25173	0.00879	1.65526	-0.06009	0.00725
	1.4717	0.19587	0.03107	1.3294	0.48841	0.04848	2.95455	1.84043	0.28488	1.34461	0.2518	0.00888	1.67368	-0.06743	0.0072
	1.49245	0.19041	0.03063	1.34807	0.49542	0.04975	2.97727	1.88056	0.29043	1.36364	0.25178	0.00892	1.69211	-0.07478	0.00714
	1.51321	0.18484	0.03028	1.36673	0.5024	0.05097	3	1.92068	0.29598	1.38266	0.2517	0.00892	1.71053	-0.08194	0.00736
	1.53396	0.1792	0.03001	1.3854	0.5092	0.05194				1.40169	0.25154	0.00888	1.72895	-0.08878	0.00755
	1.55472	0.17353	0.02983	1.40406	0.51599	0.05294				1.42072	0.25131	0.00881	1.74737	-0.09396	0.00538
	1.57547	0.16788	0.02972	1.42273	0.5227	0.05405				1.43975	0.251	0.0087	1.76579	-0.09915	0.00322
	1.59623	0.1623	0.02971	1.44139	0.52941	0.05516				1.45877	0.25064	0.00857	1.78421	-0.10433	0.00105
	1.61698	0.15683	0.02979	1.46006	0.53608	0.05622				1.4778	0.25021	0.00842	1.80263	-0.10913	0.000565821
	1.63774	0.15153	0.02998	1.47872	0.54269	0.05718				1.49683	0.24972	0.00824	1.82105	-0.10998	0.00127
	1.65849	0.14645	0.03027	1.49739	0.54929	0.05814				1.51586	0.24917	0.00805	1.83947	-0.10188	0.01462
	1.67925	0.14163	0.03069	1.51605	0.5559	0.0591				1.53488	0.24856	0.00784	1.85789	-0.09378	0.02797
	1.7	0.13713	0.03124	1.53472	0.5625	0.06006				1.55391	0.2479	0.00762	1.87632	-0.08568	0.04133
	1.72075	0.13299	0.03192	1.55338	0.56911	0.06102				1.57294	0.24718	0.0074	1.89474	-0.07758	0.05468
	1.74151	0.12927	0.03275	1.57205	0.57571	0.06198				1.59197	0.24642	0.00717	1.91316	-0.06254	0.05616
	1.76226	0.12601	0.03371	1.59072	0.58232	0.06294				1.61099	0.24561	0.00694	1.93158	-0.04698	0.04967
	1.78302	0.12323	0.03479	1.60938	0.58892	0.0639				1.63002	0.24476	0.00672	1.95	-0.03143	0.04318
	1.80377	0.12097	0.03597	1.62805	0.59553	0.06486				1.64905	0.24387	0.0065	1.96842	-0.01588	0.03668
	1.82453	0.11927	0.03724	1.64671	0.60208	0.06574				1.66808	0.24293	0.00629	1.98684	-0.000325628	0.03019
	1.84528	0.11813	0.03859	1.66538	0.60858	0.06655				1.6871	0.24196	0.00609	2.00526	0.01198	0.02535
	1.86604	0.11756	0.03996	1.68404	0.61508	0.06736				1.70613	0.24096	0.00592	2.02368	0.01615	0.02461
	1.88679	0.11752	0.04133	1.70271	0.62155	0.06822				1.72516	0.23992	0.00576	2.04211	0.02033	0.02387
	1.90755	0.11801	0.04265	1.72137	0.62786	0.0693				1.74419	0.23885	0.00562	2.06053	0.02451	0.02313
	1.9283	0.119	0.04389	1.74004	0.6341	0.07028				1.76321	0.23777	0.00553	2.07895	0.02869	0.02239
	1.94906	0.12042	0.04504	1.7587	0.64031	0.07122				1.78224	0.23667	0.00548	2.09737	0.03273	0.02147
	1.96981	0.12219	0.04608	1.77737	0.64651	0.07215				1.80127	0.23557	0.0055	2.11579	0.03597	0.02103
	1.99057	0.12423	0.04699	1.79603	0.65272	0.07309				1.8203	0.23449	0.0056	2.13421	0.03911	0.02072
	2.01132	0.12648	0.04777	1.8147	0.65892	0.07403				1.83932	0.23342	0.0058	2.15263	0.04225	0.02042
	2.03208	0.12886	0.04841	1.83337	0.66513	0.07496				1.85835	0.23239	0.0061	2.17105	0.04539	0.02011
	2.05283	0.13129	0.04888	1.85203	0.67133	0.0759				1.87738	0.23141	0.00652	2.18947	0.04808	0.01916
	2.07358	0.1337	0.04919	1.8707	0.67754	0.07683				1.89641	0.23047	0.00708	2.20789	0.04998	0.01751
	2.09434	0.13602	0.04931	1.88936	0.68375	0.07777				1.91543	0.22961	0.00778	2.22632	0.05168	0.01612
	2.11509	0.13818	0.04926	1.90803	0.68991	0.07876				1.93446	0.22879	0.00861	2.24474	0.05339	0.01474
	2.13585	0.1402	0.04906	1.92669	0.69602	0.07984				1.95349	0.22798	0.0095	2.26316	0.0551	0.01336
	2.1566	0.14209	0.04874	1.94536	0.70213	0.08091				1.97252	0.22713	0.01037	2.28158	0.05681	0.01198
	2.17736	0.14387	0.04833	1.96402	0.70824	0.08198				1.99154	0.22618	0.01115	2.3	0.05852	0.01059
	2.19811	0.14555	0.04787	1.98269	0.71435	0.08305				2.01057	0.22509	0.01177	2.31842	0.05955	0.01016
	2.21887	0.14714	0.04736	2.00135	0.72046	0.0841				2.0296	0.22383	0.01221	2.33684	0.06059	0.00973
	2.23962	0.14867	0.04686	2.02002	0.72656	0.08489				2.04863	0.22245	0.01249	2.35526	0.06163	0.0093
	2.26038	0.15015	0.04637	2.03868	0.73266	0.08568				2.06765	0.22095	0.01266	2.37368	0.06247	0.00858
	2.28113	0.1516	0.04593	2.05735	0.73876	0.08647				2.08668	0.21937	0.01274	2.39211	0.06314	0.00763
	2.30189	0.15301	0.04556	2.07602	0.74487	0.08726				2.10571	0.21772	0.01275	2.41053	0.06342	0.00723
	2.32264	0.15439	0.04525	2.09468	0.75095	0.08801				2.12474	0.21601	0.01272	2.42895	0.06342	0.00723
	2.3434	0.15571	0.045	2.11335	0.75694	0.08866				2.14376	0.21425	0.01264	2.44737	0.06342	0.00723
	2.36415	0.15698	0.04481	2.13201	0.76294	0.0893				2.16279	0.21245	0.01253	2.46579	0.0632	0.00691
	2.38491	0.15819	0.04466	2.15068	0.76894	0.08994				2.18182	0.21062	0.01239	2.48421	0.06284	0.00639
	2.40566	0.15933	0.04455	2.16934	0.77494	0.09058				2.20085	0.20875	0.01223	2.50263	0.06247	0.00588
	2.42642	0.16039	0.04446	2.18801	0.78095	0.09124				2.21987	0.20686	0.01206	2.52105	0.06211	0.00536
	2.44717	0.16138	0.0444	2.20667	0.78767	0.09097				2.2389	0.20496	0.01188	2.53947	0.06174	0.00484
	2.46792	0.16228	0.04434	2.22534	0.79562	0.08897				2.25793	0.20304	0.0117	2.55789	0.06137	0.00433
	2.48868	0.16309	0.04429	2.244	0.80357	0.08697				2.27696	0.20112	0.01152	2.57632	0.06101	0.00381
	2.50943	0.16383	0.04425	2.26267	0.81152	0.08496				2.29598	0.1992	0.01136	2.59474	0.06064	0.00329
	2.53019	0.1645	0.04422	2.28133	0.81947	0.08296				2.31501	0.19729	0.01122	2.61316	0.06004	0.00311
	2.55094	0.16512	0.04419	2.3	0.82742	0.08095				2.33404	0.19539	0.0111	2.63158	0.05934	0.00307
	2.5717	0.16567	0.04418							2.35307	0.19352	0.01102	2.65	0.0581	0.00227
	2.59245	0.16619	0.04419							2.37209	0.19167	0.01098	2.66842	0.05666	0.00119
	2.61321	0.16667	0.04421							2.39112	0.18984	0.01097	2.68684	0.05523	0.000113651
	2.63396	0.16712	0.04425							2.41015	0.18802	0.01095	2.70526	0.0537	0.000826435
	2.65472	0.16755	0.04432							2.42918	0.18616	0.0109	2.72368	0.05194	0.00143
	2.67547	0.16797	0.04441							2.4482	0.18426	0.01078	2.74211	0.05105	0.000779954
	2.69623	0.16838	0.04452							2.46723	0.18227	0.01057	2.76053	0.05038	0.000169547
	2.71698	0.1688	0.04466							2.48626	0.18018	0.01023	2.77895	0.04971	0.00112
	2.73774	0.16923	0.04484							2.50529	0.17796	0.00974	2.79737	0.04904	0.00207
	2.75849	0.16968	0.04505							2.52431	0.17559	0.00907	2.81579	0.04865	0.00261
	2.77925	0.17014	0.04528							2.54334	0.17302	0.00818	2.83421	0.04927	0.00443
	2.8	0.17064	0.04555							2.56237	0.17026	0.00707	2.85263	0.05003	0.00646
	2.82075	0.17116	0.04585							2.5814	0.16734	0.0058	2.87105	0.05079	0.00849
	2.84151	0.17171	0.04617							2.60042	0.16432	0.00446	2.88947	0.05155	0.01051
	2.86226	0.1723	0.04651							2.61945	0.16127	0.00314	2.90789	0.05231	0.01254
	2.88302	0.17292	0.04687							2.63848	0.15823	0.00194	2.92632	0.05239	0.01359
	2.90377	0.17358	0.04725							2.65751	0.15525	0.000925313	2.94474	0.05242	0.01459
	2.92453	0.17427	0.04764							2.67653	0.15234	0.000105073	2.96316	0.05245	0.01558
	2.94528	0.175	0.04804							2.69556	0.14949	0.00052534	2.98158	0.05248	0.01657
	2.96604	0.17577	0.04844							2.71459	0.14668	0.000970865	3	0.05251	0.01756
	2.98679	0.17658	0.04884							2.73362	0.14392	0.00124
	3.00755	0.17743	0.04924							2.75264	0.1412	0.00136
										2.77167	0.13852	0.00133
										2.7907	0.13588	0.00117
										2.80973	0.13329	0.000898265
										2.82875	0.13073	0.00052808
										2.84778	0.12822	7.03041e-05
										2.86681	0.12575	0.000466983
										2.88584	0.12333	0.00108
										2.90486	0.12096	0.00175
										2.92389	0.11863	0.00244
										2.94292	0.11626	0.00305
										2.96195	0.11392	0.00363
										2.98097	0.1116	0.00418
										3	0.10931	0.00469

## Sheet: Supplementary Figure 3c
Supplementary Figure 3c	jet (ref.)			crown (ref.)			singular jet			primary jet			crown			cavity top			cavity bottom
	t/tau	z/R_m	error	t/tau	z/R_m	error	t/tau	z/R_m	error	t/tau	z/R_m	error	t/tau	z/R_m	error	t/tau	z/R_m	error	t/tau	z/R_m	error
	0.4	0.2634	0.0272	2.4	0.2146	0.04676	1.89474	0.86099	0.11871	1.89474	0.90893	0.06078	2.4	0.24769	0.01439	0.4	0.29041	0.01009	1	0.20676	0.03282
	0.42206	0.28165	0.02774	2.42466	0.22181	0.04663	1.91644	0.88041	0.11853	1.91706	0.91802	0.06127	2.42073	0.25372	0.01567	0.42152	0.30582	0.00945	1.02069	0.18599	0.02924
	0.44412	0.2999	0.02828	2.44932	0.22902	0.04657	1.93814	0.89982	0.11837	1.93938	0.9271	0.06176	2.44146	0.25975	0.017	0.44304	0.32123	0.00884	1.04138	0.16522	0.02598
	0.46618	0.31815	0.02884	2.47398	0.23624	0.04659	1.95985	0.91923	0.11822	1.9617	0.93619	0.06225	2.4622	0.26578	0.01838	0.46456	0.33663	0.00828	1.06207	0.14444	0.02318
	0.48824	0.33639	0.0294	2.49864	0.24345	0.04669	1.98155	0.93865	0.11808	1.98402	0.94527	0.06274	2.48293	0.27181	0.01979	0.48608	0.35204	0.00776	1.08276	0.12367	0.02104
	0.5103	0.35399	0.02928	2.52331	0.25515	0.05124	2.00326	0.95786	0.11762	2.00634	0.95415	0.06288	2.50366	0.27803	0.02113	0.50759	0.36707	0.00733	1.10345	0.10206	0.01998
	0.53236	0.37086	0.02838	2.54797	0.26711	0.05608	2.02496	0.97589	0.11525	2.02865	0.96252	0.06215	2.52439	0.2851	0.02199	0.52911	0.38159	0.00719	1.12414	0.0763	0.02042
	0.55442	0.38772	0.02747	2.57263	0.27906	0.06094	2.04666	0.99393	0.11288	2.05097	0.97089	0.06142	2.54512	0.29161	0.02197	0.55063	0.39735	0.0088	1.14483	0.05053	0.02087
	0.57648	0.40339	0.02853	2.59729	0.29102	0.06581	2.06837	1.01197	0.11051	2.07329	0.97926	0.0607	2.56585	0.29807	0.02189	0.57215	0.41311	0.01082	1.16552	0.02126	0.0185
	0.59854	0.41901	0.02971	2.62195	0.29873	0.0669	2.09007	1.03001	0.10815	2.09561	0.98763	0.05997	2.58659	0.30452	0.02182	0.59367	0.42888	0.01306	1.18621	-0.01402	0.02054
	0.6206	0.43467	0.03183	2.64661	0.30591	0.06753	2.11177	1.04753	0.10599	2.11793	0.99731	0.0608	2.60732	0.31061	0.02194	0.61519	0.44417	0.01582	1.2069	-0.05463	0.03073
	0.64266	0.45035	0.03416	2.67127	0.31309	0.06816	2.13348	1.0646	0.10405	2.14025	1.00783	0.06292	2.62805	0.31601	0.02238	0.63671	0.45861	0.0177	1.22759	-0.1059	0.04011
	0.66472	0.46602	0.03661	2.69593	0.32027	0.0688	2.15518	1.08168	0.10216	2.16257	1.01836	0.06503	2.64878	0.32142	0.02283	0.65823	0.47091	0.01595	1.24828	-0.15718	0.04998
	0.68678	0.4814	0.03959	2.7206	0.32752	0.06948	2.17689	1.09876	0.10032	2.18489	1.02888	0.06714	2.66951	0.32683	0.02328	0.67975	0.48321	0.0142	1.26897	-0.21359	0.06489
	0.70884	0.49435	0.04033	2.74526	0.33478	0.07017	2.19859	1.11584	0.09854	2.20721	1.03941	0.06925	2.69024	0.33223	0.02374	0.70127	0.49536	0.01259	1.28966	-0.28316	0.09579
	0.7309	0.5037	0.03761	2.76992	0.34204	0.07087	2.22029	1.13234	0.09679	2.22953	1.04963	0.07085	2.71098	0.33802	0.02364	0.72278	0.50514	0.01307	1.31034	-0.36208	0.11699
	0.75296	0.51305	0.03499	2.79458	0.34954	0.07118	2.242	1.14861	0.09482	2.25185	1.05979	0.07235	2.73171	0.34414	0.02308	0.7443	0.51481	0.01333	1.33103	-0.45033	0.12827
	0.77502	0.5224	0.03248	2.81924	0.35708	0.07126	2.2637	1.16488	0.09296	2.27417	1.06996	0.07386	2.75244	0.35	0.02215	0.76582	0.52423	0.01319	1.35172	-0.53858	0.14159
	0.79708	0.52981	0.0326	2.8439	0.36461	0.07134	2.2854	1.18116	0.0912	2.29649	1.08013	0.07536	2.77317	0.35578	0.02111	0.78734	0.53366	0.01305	1.37241	-0.62674	0.15627
	0.81914	0.53657	0.03199	2.86856	0.37214	0.07143	2.30711	1.19709	0.08987	2.31881	1.09132	0.0756	2.7939	0.36156	0.02009	0.80886	0.5434	0.0127	1.3931	-0.7145	0.1714
	0.8412	0.54327	0.03125	2.89322	0.37968	0.0715	2.32881	1.21215	0.08894	2.34113	1.10331	0.07677	2.81463	0.36683	0.01975	0.83038	0.5536	0.01212	1.41379	-0.79214	0.19752
	0.86326	0.54997	0.03057	2.91789	0.387	0.07124	2.35052	1.22709	0.0879	2.36345	1.1153	0.0781	2.83537	0.37189	0.01968	0.8519	0.56446	0.01274	1.43448	-0.86472	0.22895
	0.88532	0.55666	0.02995	2.94255	0.39423	0.07087	2.37222	1.24204	0.08695	2.38577	1.12729	0.07959	2.8561	0.37718	0.02	0.87342	0.57609	0.01467	1.45517	-0.9373	0.26046
	0.90738	0.56321	0.02872	2.96721	0.40146	0.07052	2.39392	1.25698	0.08608	2.40809	1.13981	0.08077	2.87683	0.38258	0.0205	0.89494	0.58773	0.01662	1.47586	-1.00988	0.29203
	0.92944	0.5689	0.02703	2.99187	0.40869	0.0702	2.41563	1.2716	0.08563	2.43041	1.15327	0.08127	2.89756	0.38799	0.02101	0.91646	0.59854	0.01883	1.49655	-1.08246	0.32364
	0.9515	0.57459	0.02534	3.01653	0.41587	0.07008	2.43733	1.28605	0.08532	2.45273	1.16673	0.08191	2.91829	0.39339	0.02151	0.93797	0.60908	0.02121	1.51724	-1.17039	0.33845
	0.97356	0.58027	0.02366				2.45903	1.30048	0.0851	2.47505	1.18018	0.08268	2.93902	0.39879	0.02202	0.95949	0.61842	0.0216	1.53793	-1.26138	0.35062
	0.99562	0.58596	0.02199				2.48074	1.31491	0.08501	2.49737	1.19364	0.08358	2.95976	0.4042	0.02253	0.98101	0.62681	0.02042	1.55862	-1.35238	0.36352
	1.01768	0.59034	0.02102				2.50244	1.32954	0.08483	2.51969	1.20838	0.08315	2.98049	0.4096	0.02304	1.00253	0.63507	0.01937	1.57931	-1.44338	0.37707
	1.03974	0.59439	0.02022				2.52415	1.34582	0.08301	2.54201	1.22154	0.07955	3.00122	0.41501	0.02355	1.02405	0.64229	0.01928	1.6	-1.53438	0.3912
	1.0618	0.59844	0.01943				2.54585	1.36216	0.08137	2.56433	1.23395	0.07475				1.04557	0.64951	0.01919
	1.08386	0.60249	0.01863				2.56755	1.37851	0.07982	2.58665	1.24636	0.07002				1.06709	0.65726	0.02
	1.10592	0.60644	0.01788				2.58926	1.39486	0.07834	2.60897	1.25833	0.06567				1.08861	0.66526	0.02124
	1.12798	0.60964	0.01795				2.61096	1.41117	0.07694	2.63129	1.26964	0.06183				1.11013	0.67352	0.02223
	1.15004	0.61267	0.01825				2.63266	1.42746	0.07565	2.65361	1.28377	0.06267				1.13165	0.68204	0.02295
	1.1721	0.61571	0.01855				2.65437	1.44403	0.07485	2.67593	1.29795	0.06357				1.15316	0.69056	0.02368
	1.19416	0.61875	0.01885				2.67607	1.46059	0.07413	2.69825	1.31212	0.06448				1.17468	0.69847	0.02338
	1.21622	0.62146	0.01866				2.69778	1.47716	0.07347	2.72057	1.32494	0.06615				1.1962	0.7062	0.02278
	1.23828	0.62411	0.01823				2.71948	1.49412	0.07238	2.74288	1.33755	0.06776				1.21772	0.71333	0.02281
	1.26034	0.62677	0.01777				2.74118	1.51107	0.07121	2.7652	1.3499	0.06894				1.23924	0.72033	0.02297
	1.2824	0.62943	0.01733				2.76289	1.52779	0.06979	2.78752	1.36225	0.07014				1.26076	0.72733	0.02316
	1.30446	0.63225	0.01711				2.78459	1.54451	0.06847	2.80984	1.37443	0.0713				1.28228	0.73439	0.02346
	1.32652	0.63572	0.01774				2.80629	1.56101	0.06738	2.83216	1.38641	0.07245				1.3038	0.74139	0.02383
	1.34858	0.63915	0.01845				2.828	1.57699	0.06671	2.85448	1.3978	0.07268				1.32532	0.74801	0.0244
	1.37064	0.64256	0.01918				2.8497	1.5932	0.06639	2.8768	1.4087	0.07216				1.34684	0.75464	0.02498
	1.3927	0.64596	0.01992				2.87141	1.60983	0.06663	2.89912	1.4196	0.0717				1.36835	0.76127	0.02555
	1.41476	0.64986	0.02077				2.89311	1.62646	0.0669	2.92144	1.43192	0.07021				1.38987	0.7679	0.02613
	1.43682	0.654	0.02171				2.91481	1.64304	0.06718	2.94376	1.44429	0.06869				1.41139	0.77473	0.02661
	1.45888	0.65817	0.02261				2.93652	1.65959	0.06746	2.96608	1.45816	0.06977				1.43291	0.78173	0.02702
	1.48094	0.66238	0.0235				2.95822	1.67651	0.06817	2.9884	1.47233	0.07137				1.45443	0.78873	0.02744
	1.503	0.66657	0.02446				2.97992	1.69379	0.06928	3.01072	1.48579	0.07366				1.47595	0.79572	0.02787
	1.52506	0.6707	0.02564				3.00163	1.7111	0.07042							1.49747	0.80264	0.0282
	1.54712	0.67484	0.02682													1.51899	0.80898	0.02874
	1.56918	0.67913	0.02774													1.54051	0.81525	0.02932
	1.59124	0.68352	0.02851													1.56203	0.82151	0.02992
	1.6133	0.68791	0.02904													1.58354	0.82779	0.03056
	1.63536	0.6923	0.02943													1.60506	0.83421	0.03126
	1.65742	0.69669	0.02983													1.62658	0.84091	0.03179
	1.67948	0.70108	0.03025													1.6481	0.84762	0.03233
	1.70154	0.70551	0.03073													1.66962	0.85432	0.03286
	1.7236	0.71064	0.0318													1.69114	0.86111	0.03355
	1.74566	0.71576	0.03289													1.71266	0.8681	0.03458
	1.76772	0.72088	0.03399													1.73418	0.8751	0.03561
	1.78978	0.72618	0.03481													1.7557	0.88209	0.03663
	1.81184	0.73143	0.03527													1.77722	0.88908	0.03766
	1.8339	0.73651	0.03562													1.79873	0.89607	0.03869
	1.85596	0.74159	0.03598													1.82025	0.90306	0.03972
	1.87802	0.74668	0.03633													1.84177	0.91005	0.04075
	1.90008	0.75176	0.03668													1.86329	0.91704	0.04177
	1.92214	0.75721	0.03727													1.88481	0.92403	0.0428
	1.9442	0.76265	0.03786													1.90633	0.93091	0.04391
	1.96626	0.7681	0.03846													1.92785	0.93753	0.04519
	1.98832	0.77354	0.03908													1.94937	0.94415	0.04648
	2.01038	0.77882	0.03957													1.97089	0.95078	0.04779
	2.03244	0.7839	0.03992													1.99241	0.9574	0.0491
	2.0545	0.78898	0.04028													2.01392	0.96426	0.05024
	2.07656	0.79407	0.04063													2.03544	0.97125	0.05127
	2.09862	0.79915	0.04098													2.05696	0.97824	0.0523
	2.12068	0.80423	0.04134													2.07848	0.98523	0.05334
	2.14274	0.80931	0.04169													2.1	0.99222	0.05437
	2.1648	0.81439	0.04205
	2.18686	0.81948	0.0424
	2.20892	0.82471	0.04286
	2.23098	0.83015	0.04349
	2.25304	0.8356	0.04412
	2.2751	0.84105	0.04476
	2.29716	0.84649	0.0454
	2.31922	0.85162	0.04579
	2.34128	0.85682	0.04594
	2.36334	0.86223	0.04573
	2.3854	0.86763	0.04553
	2.40746	0.87304	0.04532
	2.42952	0.87845	0.04511
	2.45158	0.88375	0.04508
	2.47364	0.88883	0.04543
	2.4957	0.89391	0.04579
	2.51776	0.89929	0.04638
	2.53982	0.90474	0.04703
	2.56188	0.91018	0.04769
	2.58394	0.91563	0.04835
	2.606	0.92098	0.04894
	2.62806	0.92606	0.04929
	2.65012	0.93114	0.04964
	2.67218	0.93622	0.04999
	2.69424	0.94131	0.05034
	2.7163	0.94617	0.05051
	2.73836	0.95095	0.05061
	2.76042	0.95574	0.05071
	2.78248	0.96053	0.05082
	2.80454	0.96537	0.05098
	2.8266	0.97046	0.05133
	2.84866	0.97554	0.05168
	2.87072	0.98062	0.05203
	2.89278	0.98576	0.05228
	2.91484	0.99141	0.05229
	2.9369	0.99718	0.05242
	2.95896	1.00296	0.05256
	2.98102	1.00873	0.05269
	3.00308	1.01435	0.05283

## Sheet: Supplementary Figure 4c
Supplementary Figure 4c	hump (ref.)			singular jet			crown			cavity top			cavity bottom
	t/tau	z/R_m	error	t/tau	z/R_m	error	t/tau	z/R_m	error	t/tau	z/R_m	error	t/tau	z/R_m	error
	0.25	0.06415	0.00911	1.73913	0.2352	0.12379	1.82609	0.04136	0.09041	0.26087	0.05599	0.01265	0.6087	0.05892	0.00395
	0.2691	0.06897	0.00989	1.76021	0.27111	0.12355	1.84666	0.0567	0.08398	0.28041	0.06134	0.01289	0.62693	0.05856	0.00344
	0.28819	0.07379	0.01069	1.78129	0.30701	0.1233	1.86724	0.07204	0.07755	0.29995	0.06668	0.01313	0.64516	0.0582	0.00293
	0.30729	0.07862	0.01152	1.80237	0.34292	0.12306	1.88781	0.08739	0.07112	0.31949	0.07203	0.01337	0.66339	0.05784	0.00242
	0.32639	0.08344	0.01238	1.82345	0.37882	0.12282	1.90839	0.10273	0.06469	0.33903	0.07738	0.01362	0.68162	0.05748	0.00191
	0.34549	0.08826	0.01325	1.84453	0.4134	0.1207	1.92896	0.12064	0.06189	0.35857	0.08273	0.01386	0.69985	0.05712	0.0014
	0.36458	0.0931	0.01412	1.86561	0.44778	0.11831	1.94953	0.13931	0.06015	0.37811	0.08808	0.0141	0.71808	0.05677	0.000896484
	0.38368	0.09817	0.01475	1.88669	0.48217	0.11592	1.97011	0.15797	0.05842	0.39766	0.09435	0.01304	0.73632	0.05641	0.000388209
	0.40278	0.10324	0.01541	1.90777	0.51656	0.11353	1.99068	0.17664	0.05668	0.4172	0.10078	0.01175	0.75455	0.05605	0.000120066
	0.42188	0.10821	0.01592	1.92885	0.55112	0.11139	2.01126	0.1953	0.05495	0.43674	0.10717	0.01041	0.77278	0.05483	0.000580053
	0.44097	0.11289	0.01595	1.94993	0.58574	0.10933	2.03183	0.21397	0.05321	0.45628	0.11317	0.00853	0.79101	0.05287	0.00186
	0.46007	0.11742	0.01613	1.97101	0.62036	0.10727	2.05241	0.23263	0.05148	0.47582	0.11918	0.00665	0.80924	0.05072	0.00287
	0.47917	0.1216	0.01661	1.99209	0.65498	0.10521	2.07298	0.2513	0.04974	0.49536	0.12413	0.00627	0.82747	0.04857	0.00388
	0.49826	0.12578	0.0171	2.01318	0.6896	0.10439	2.09356	0.26985	0.04784	0.5149	0.12906	0.00591	0.8457	0.04642	0.00489
	0.51736	0.13008	0.0178	2.03426	0.72422	0.10431	2.11413	0.28778	0.04613	0.53444	0.13387	0.0054	0.86393	0.04427	0.0059
	0.53646	0.13439	0.01852	2.05534	0.75885	0.10423	2.1347	0.30568	0.04446	0.55398	0.13862	0.0048	0.88217	0.04112	0.00551
	0.55556	0.13863	0.0193	2.07642	0.79347	0.10415	2.15528	0.32358	0.04279	0.57352	0.14336	0.00423	0.9004	0.03753	0.00448
	0.57465	0.14281	0.02014	2.0975	0.82732	0.10417	2.17585	0.34142	0.04102	0.59306	0.14789	0.00394	0.91863	0.03395	0.00346
	0.59375	0.14707	0.02111	2.11858	0.85728	0.10869	2.19643	0.35853	0.03842	0.6126	0.15243	0.00364	0.93686	0.03036	0.00244
	0.61285	0.15139	0.02218	2.13966	0.88725	0.11322	2.217	0.37548	0.03604	0.63214	0.15697	0.00335	0.95509	0.02661	0.00164
	0.63194	0.1557	0.02326	2.16074	0.91721	0.11774	2.23758	0.39243	0.03367	0.65169	0.16151	0.00306	0.97332	0.02161	0.00167
	0.65104	0.15926	0.02497	2.18182	0.94726	0.12239	2.25815	0.40938	0.0313	0.67123	0.166	0.00283	0.99155	0.01659	0.00165
	0.67014	0.16238	0.0265	2.2029	0.97918	0.12482	2.27873	0.42603	0.02851	0.69077	0.17032	0.00284	1.00979	0.01157	0.00164
	0.68924	0.16452	0.02635	2.22398	1.01228	0.12556	2.2993	0.44219	0.02629	0.71031	0.1744	0.00251	1.02802	0.00654	0.00163
	0.70833	0.16666	0.0262	2.24506	1.04539	0.1263	2.31988	0.45811	0.0244	0.72985	0.17839	0.00206	1.04625	0.00147	0.00154
	0.72743	0.16881	0.02606	2.26614	1.07833	0.12679	2.34045	0.47404	0.0225	0.74939	0.18239	0.00161	1.06448	-0.00458	0.00196
	0.74653	0.17083	0.026	2.28722	1.11073	0.12654	2.36102	0.48982	0.02041	0.76893	0.18616	0.00149	1.08271	-0.01068	0.00245
	0.76563	0.17285	0.02595	2.3083	1.14314	0.12629	2.3816	0.5055	0.01822	0.78847	0.18941	0.00182	1.10094	-0.01678	0.00294
	0.78472	0.17487	0.0259	2.32938	1.17555	0.12604	2.40217	0.52063	0.0168	0.80801	0.19244	0.00183	1.11917	-0.02288	0.00343
	0.80382	0.17689	0.02585	2.35046	1.20803	0.12589	2.42275	0.53576	0.01539	0.82755	0.19546	0.00183	1.13741	-0.02911	0.00373
	0.82292	0.17885	0.02586	2.37154	1.24102	0.12647	2.44332	0.55035	0.01322	0.84709	0.19849	0.00184	1.15564	-0.03582	0.00407
	0.84201	0.1805	0.02583	2.39262	1.27407	0.12695	2.4639	0.56418	0.00997	0.86663	0.20157	0.00178	1.17387	-0.04264	0.00456
	0.86111	0.18201	0.02556	2.4137	1.30718	0.12736	2.48447	0.57811	0.00659	0.88617	0.20461	0.0015	1.1921	-0.04945	0.00505
	0.88021	0.18352	0.0253	2.43478	1.34029	0.12777	2.50505	0.59216	0.00302	0.90572	0.20763	0.0012	1.21033	-0.05627	0.00554
	0.89931	0.18502	0.02503	2.45586	1.3734	0.12818	2.52562	0.60631	0.000429561	0.92526	0.21066	0.00090351	1.22856	-0.06375	0.0051
	0.9184	0.18598	0.0251	2.47694	1.40648	0.12862	2.5462	0.62083	0.00335	0.9448	0.21368	0.000605217	1.24679	-0.07215	0.00479
	0.9375	0.18579	0.02456	2.49802	1.43901	0.12985	2.56677	0.63535	0.00627	0.96434	0.21682	9.55957e-05	1.26503	-0.08112	0.00528
	0.9566	0.1856	0.02404	2.5191	1.47154	0.13108	2.58734	0.64908	0.00807	0.98388	0.21995	0.00116	1.28326	-0.09009	0.00576
	0.97569	0.18541	0.02353	2.54018	1.50406	0.13232	2.60792	0.66257	0.00954	1.00342	0.22308	0.00222	1.30149	-0.09906	0.00625
	0.99479	0.18523	0.02305	2.56126	1.53659	0.13355	2.62849	0.67607	0.01101	1.02296	0.22622	0.00328	1.31972	-0.10803	0.00673
	1.01389	0.18458	0.02274	2.58235	1.56947	0.13427	2.64907	0.68957	0.01248	1.0425	0.22935	0.00434	1.33795	-0.11709	0.00735
	1.03299	0.18377	0.0225	2.60343	1.6027	0.13452	2.66964	0.70297	0.01382	1.06204	0.23213	0.00433	1.35618	-0.12642	0.00834
	1.05208	0.18296	0.02226	2.62451	1.63592	0.13476	2.69022	0.71578	0.01433	1.08158	0.23472	0.00402	1.37441	-0.13575	0.00933
	1.07118	0.18215	0.02202	2.64559	1.66915	0.13501	2.71079	0.72845	0.01505	1.10112	0.23732	0.0037	1.39264	-0.14513	0.01025
	1.09028	0.18123	0.02159	2.66667	1.70237	0.13525	2.73137	0.74105	0.01585	1.12066	0.23991	0.00339	1.41088	-0.15517	0.01023
	1.10938	0.17981	0.02116				2.75194	0.75366	0.01665	1.14021	0.2424	0.00323	1.42911	-0.16522	0.0102
	1.12847	0.17838	0.02073				2.77252	0.76627	0.01746	1.15975	0.24496	0.00349	1.44734	-0.17526	0.01018
	1.14757	0.17695	0.0203				2.79309	0.77846	0.01886	1.17929	0.24755	0.00379	1.46557	-0.18531	0.01015
	1.16667	0.17552	0.01988				2.81366	0.79023	0.02083	1.19883	0.25015	0.00409	1.4838	-0.19525	0.01028
	1.18576	0.17345	0.01889				2.83424	0.80201	0.02281	1.21837	0.25273	0.0044	1.50203	-0.20493	0.01077
	1.20486	0.17062	0.01855				2.85481	0.81379	0.02479	1.23791	0.25511	0.00501	1.52026	-0.21462	0.01125
	1.22396	0.16779	0.01821				2.87539	0.82567	0.02691	1.25745	0.25748	0.00561	1.5385	-0.22431	0.01173
	1.24306	0.16495	0.01788				2.89596	0.83756	0.02904	1.27699	0.25986	0.00622	1.55673	-0.23399	0.01222
	1.26215	0.16198	0.01731				2.91654	0.84945	0.03118	1.29653	0.26224	0.00683	1.57496	-0.24387	0.01243
	1.28125	0.15889	0.01672				2.93711	0.86134	0.03332	1.31607	0.26416	0.00807	1.59319	-0.25392	0.01241
	1.30035	0.15576	0.01627				2.95769	0.87294	0.03504	1.33561	0.26568	0.00961	1.61142	-0.26396	0.01238
	1.31944	0.15262	0.01585				2.97826	0.88369	0.03557	1.35515	0.26643	0.01007	1.62965	-0.27443	0.01295
	1.33854	0.14941	0.01535				2.99884	0.89445	0.0361	1.37469	0.26719	0.01052	1.64788	-0.28519	0.01393
	1.35764	0.14598	0.01458				3.01941	0.90521	0.03663	1.39424	0.26791	0.01102	1.66612	-0.29485	0.01648
	1.37674	0.14221	0.014							1.41378	0.26845	0.01179	1.68435	-0.30418	0.0195
	1.39583	0.13829	0.01351							1.43332	0.26896	0.01251	1.70258	-0.3135	0.02252
	1.41493	0.13436	0.01304							1.45286	0.2694	0.01312	1.72081	-0.3218	0.02409
	1.43403	0.13043	0.0126							1.4724	0.26983	0.01373	1.73904	-0.32826	0.02306
	1.45312	0.1265	0.0122							1.49194	0.26996	0.01477	1.75727	-0.33293	0.02456
	1.47222	0.12234	0.01172							1.51148	0.26995	0.016	1.7755	-0.33759	0.02607
	1.49132	0.11817	0.01123							1.53102	0.26963	0.01677	1.79374	-0.34226	0.02758
	1.51042	0.11402	0.01078							1.55056	0.26877	0.01677	1.81197	-0.3462	0.02808
	1.52951	0.10988	0.01035							1.5701	0.26801	0.01662	1.8302	-0.34444	0.02348
	1.54861	0.10569	0.01							1.58964	0.26758	0.01601	1.84843	-0.33905	0.024
	1.56771	0.10128	0.01005							1.60918	0.26715	0.0154	1.86666	-0.33367	0.02452
	1.58681	0.09684	0.01008							1.62872	0.26672	0.01479	1.88489	-0.32829	0.02504
	1.6059	0.09228	0.01002							1.64827	0.26629	0.01418	1.90312	-0.32291	0.02556
	1.625	0.08773	0.00999							1.66781	0.26586	0.01357	1.92135	-0.30904	0.02057
	1.6441	0.08328	0.00993							1.68735	0.26542	0.01296	1.93959	-0.29182	0.01858
	1.66319	0.07898	0.00985							1.70689	0.26499	0.01235	1.95782	-0.2746	0.01659
	1.68229	0.07543	0.01029							1.72643	0.26476	0.01202	1.97605	-0.25738	0.0146
	1.70139	0.07203	0.01088							1.74597	0.26465	0.01187	1.99428	-0.24016	0.01261
	1.72049	0.06864	0.0115							1.76551	0.26455	0.01172	2.01251	-0.23525	0.01199
	1.73958	0.06556	0.01163							1.78505	0.26444	0.01156	2.03074	-0.23597	0.01199
	1.75868	0.0633	0.01224							1.80459	0.26433	0.01141	2.04897	-0.23668	0.01199
	1.77778	0.06184	0.01409							1.82413	0.26428	0.01133	2.06721	-0.2374	0.01198
	1.79688	0.06037	0.01629							1.84367	0.26424	0.01128	2.08544	-0.23812	0.01198
	1.81597	0.0589	0.01872							1.86321	0.2642	0.01123	2.10367	-0.23801	0.01361
	1.83507	0.05909	0.01988							1.88276	0.26416	0.01117	2.1219	-0.23801	0.01564
	1.85417	0.05949	0.02092							1.9023	0.26413	0.01112	2.14013	-0.23801	0.01767
	1.87326	0.05989	0.02202							1.92184	0.26395	0.01087	2.15836	-0.23801	0.0197
	1.89236	0.06029	0.02317							1.94138	0.26375	0.01059	2.17659	-0.23779	0.02203
	1.91146	0.06089	0.02419							1.96092	0.26356	0.01032	2.19483	-0.23558	0.02501
	1.93056	0.06293	0.02408							1.98046	0.26336	0.01004	2.21306	-0.23092	0.02451
	1.94965	0.06497	0.02397							2	0.26316	0.00976	2.23129	-0.22626	0.02401
	1.96875	0.06701	0.02386										2.24952	-0.22159	0.02352
	1.98785	0.06905	0.02376										2.26775	-0.21774	0.02187
	2.00694	0.07088	0.02371										2.28598	-0.21526	0.01836
	2.02604	0.07236	0.02375										2.30421	-0.21455	0.01735
	2.04514	0.07383	0.02378										2.32245	-0.21383	0.01634
	2.06424	0.07531	0.02382										2.34068	-0.21311	0.01532
	2.08333	0.07679	0.02386										2.35891	-0.21327	0.01307
	2.10243	0.07819	0.02377										2.37714	-0.21399	0.01003
	2.12153	0.07959	0.02369										2.39537	-0.21556	0.00818
	2.14063	0.081	0.0236										2.4136	-0.21736	0.00666
	2.15972	0.0824	0.02351										2.43183	-0.21915	0.00513
	2.17882	0.08372	0.02327										2.45006	-0.22065	0.00403
	2.19792	0.08459	0.02325										2.4683	-0.22209	0.00301
	2.21701	0.0854	0.0233										2.48653	-0.22515	0.00429
	2.23611	0.08621	0.02334										2.50476	-0.22945	0.00732
	2.25521	0.087	0.02336										2.52299	-0.2338	0.01029
	2.27431	0.08774	0.02328										2.54122	-0.23882	0.01231
	2.2934	0.08847	0.0232										2.55945	-0.24384	0.01432
	2.3125	0.08921	0.02312										2.57768	-0.24849	0.01582
	2.3316	0.08995	0.02304										2.59592	-0.25244	0.01632
	2.35069	0.09062	0.02285										2.61415	-0.25692	0.01606
	2.36979	0.09122	0.02271										2.63238	-0.26266	0.01401
	2.38889	0.09167	0.02273										2.65061	-0.26841	0.01197
	2.40799	0.09213	0.02274										2.66884	-0.27411	0.00986
	2.42708	0.09243	0.02249										2.68707	-0.27949	0.00731
	2.44618	0.0926	0.02201										2.7053	-0.28393	0.00611
	2.46528	0.09259	0.02167										2.72354	-0.28751	0.0061
	2.48438	0.09245	0.02142										2.74177	-0.2911	0.00609
	2.50347	0.09233	0.02122										2.76	-0.29469	0.00608
	2.52257	0.09233	0.02122										2.77823	-0.29828	0.00607
	2.54167	0.09233	0.02122										2.79646	-0.30105	0.00722
	2.56076	0.09233	0.02122										2.81469	-0.30356	0.00874
	2.57986	0.09233	0.02122										2.83292	-0.30607	0.01026
	2.59896	0.09221	0.02102										2.85116	-0.30858	0.01177
	2.61806	0.09207	0.02078										2.86939	-0.30892	0.01023
	2.63715	0.09192	0.02053										2.88762	-0.30714	0.00869
	2.65625	0.09165	0.02036										2.90585	-0.30535	0.00718
	2.67535	0.09145	0.02029										2.92408	-0.30355	0.00566
	2.69444	0.09133	0.02037										2.94231	-0.30176	0.00414
	2.71354	0.09121	0.02044										2.96054	-0.30141	0.00376
	2.73264	0.09112	0.0205										2.97877	-0.30356	0.00376
	2.75174	0.09112	0.0205										2.99701	-0.30572	0.00375
	2.77083	0.09112	0.0205										3.01524	-0.30787	0.00375
	2.78993	0.09112	0.0205
	2.80903	0.09112	0.0205
	2.82812	0.09105	0.02054
	2.84722	0.09093	0.02062
	2.86632	0.09081	0.0207
	2.88542	0.09069	0.02079
	2.90451	0.09056	0.02087
	2.92361	0.09053	0.02089
	2.94271	0.09053	0.02089
	2.96181	0.09053	0.02089
	2.9809	0.09053	0.02089
	3	0.09053	0.02089

## Sheet: Supplementary Figure 5c
Supplementary Figure 5c	hump (ref.)			primary jet			cavity top			cavity bottom
	t/tau	z/R_m	error	t/tau	z/R_m	error	t/tau	z/R_m	error	t/tau	z/R_m	error
hump (ref.)	0.27273	0.04315	0.0048	2	-0.11329	0.02343	0.1	0.00354	0.00381	0.66667	0.05724	0.00422
	0.29195	0.04672	0.00517	2.02234	-0.099	0.02467	0.12439	0.00849	0.00348	0.68657	0.05647	0.00425
	0.31118	0.05029	0.00555	2.04468	-0.0847	0.02618	0.14878	0.01344	0.00317	0.70647	0.05571	0.00427
	0.33041	0.05386	0.00592	2.06702	-0.07041	0.02792	0.17317	0.01839	0.0029	0.72637	0.05495	0.00429
	0.34963	0.05744	0.0063	2.08936	-0.05612	0.02985	0.19756	0.02333	0.00266	0.74627	0.05419	0.00431
	0.36886	0.06097	0.00642	2.1117	-0.04148	0.03129	0.22195	0.02828	0.00248	0.76617	0.05342	0.00433
	0.38809	0.06437	0.00582	2.13404	-0.02664	0.03298	0.24634	0.03323	0.00236	0.78607	0.05266	0.00435
	0.40731	0.06769	0.00523	2.15638	-0.01179	0.03502	0.27073	0.03818	0.00232	0.80597	0.0519	0.00438
	0.42654	0.071	0.00465	2.17872	0.00305	0.03735	0.29512	0.04325	0.00215	0.82587	0.05114	0.0044
	0.44577	0.07432	0.00406	2.20106	0.02393	0.04855	0.31951	0.04851	0.00171	0.84577	0.05037	0.00442
	0.46499	0.07757	0.00378	2.2234	0.04845	0.05718	0.3439	0.05377	0.00133	0.86567	0.0494	0.00442
	0.48422	0.08071	0.00378	2.24574	0.07298	0.06668	0.36829	0.059	0.00103	0.88557	0.04813	0.00452
	0.50345	0.08377	0.00378	2.26809	0.0975	0.07672	0.39268	0.06403	0.000788652	0.90547	0.04666	0.00441
	0.52267	0.08684	0.00379	2.29043	0.11869	0.08174	0.41707	0.06908	0.000676292	0.92537	0.04401	0.00418
	0.5419	0.0899	0.00381	2.31277	0.13709	0.08737	0.44146	0.07417	0.000544904	0.94527	0.04121	0.00417
	0.56113	0.09286	0.00396	2.33511	0.15438	0.09422	0.46585	0.07935	0.000541755	0.96517	0.03809	0.00426
	0.58035	0.09568	0.00419	2.35745	0.17168	0.10108	0.49024	0.0847	0.000605771	0.98507	0.03479	0.00443
	0.59958	0.09838	0.00447	2.37979	0.1899	0.10953	0.51463	0.09002	0.000827991	1.00498	0.03142	0.00471
	0.61881	0.10107	0.00479	2.40213	0.21383	0.11479	0.53902	0.09528	0.00126	1.02488	0.02786	0.00522
	0.63803	0.10373	0.00508	2.42447	0.24473	0.11271	0.56341	0.10058	0.00177	1.04478	0.02429	0.00573
	0.65726	0.10616	0.00499	2.44681	0.27564	0.11074	0.5878	0.10589	0.00231	1.06468	0.02051	0.00637
	0.67649	0.10859	0.00491	2.46915	0.30654	0.10888	0.6122	0.11118	0.00288	1.08458	0.0167	0.00705
	0.69571	0.11102	0.00484	2.49149	0.33786	0.10679	0.63659	0.11645	0.00347	1.10448	0.01193	0.00858
	0.71494	0.11345	0.00479	2.51383	0.36599	0.10775	0.66098	0.12014	0.00366	1.12438	0.00656	0.0104
	0.73417	0.11565	0.00458	2.53617	0.39203	0.11085	0.68537	0.12331	0.00438	1.14428	0.00112	0.01235
	0.75339	0.11743	0.00404	2.55851	0.41812	0.11427	0.70976	0.12616	0.00554	1.16418	-0.00501	0.01448
	0.77262	0.11914	0.00358	2.58085	0.44384	0.11819	0.73415	0.12929	0.00613	1.18408	-0.01102	0.01645
	0.79185	0.12079	0.00318	2.60319	0.46921	0.1223	0.75854	0.13378	0.00484	1.20398	-0.01634	0.01682
	0.81107	0.12245	0.00278	2.62553	0.49587	0.12497	0.78293	0.13835	0.00406	1.22388	-0.02267	0.0156
	0.8303	0.12394	0.00247	2.64787	0.52231	0.12728	0.80732	0.1426	0.00444	1.24378	-0.02892	0.01437
	0.84952	0.12533	0.00224	2.67021	0.54847	0.12931	0.83171	0.14552	0.00666	1.26368	-0.03499	0.01306
	0.86875	0.1265	0.00225	2.69255	0.57423	0.13153	0.8561	0.14799	0.00879	1.28358	-0.04135	0.01208
	0.88798	0.12753	0.00239	2.71489	0.59989	0.13388	0.88049	0.1503	0.01074	1.30348	-0.04786	0.01152
	0.9072	0.12856	0.00256	2.73723	0.62527	0.13593	0.90488	0.15297	0.01206	1.32338	-0.05396	0.01166
	0.92643	0.12923	0.00266	2.75957	0.65038	0.13752	0.92927	0.15686	0.0106	1.34328	-0.06018	0.01187
	0.94566	0.12987	0.00276	2.78191	0.67592	0.13894	0.95366	0.16067	0.00915	1.36318	-0.06653	0.01215
	0.96488	0.13035	0.00303	2.80426	0.70146	0.14041	0.97805	0.16432	0.00755	1.38308	-0.07288	0.01244
	0.98411	0.13074	0.00339	2.8266	0.72693	0.14235	1.00244	0.16781	0.00624	1.40299	-0.07923	0.01273
	1.00334	0.13106	0.00365	2.84894	0.75261	0.14465	1.02683	0.16981	0.00676	1.42289	-0.08558	0.01303
	1.02256	0.13106	0.00336	2.87128	0.77799	0.14708	1.05122	0.17176	0.00725	1.44279	-0.09229	0.01362
	1.04179	0.13106	0.0031	2.89362	0.80319	0.14957	1.07561	0.17342	0.00729	1.46269	-0.09947	0.01465
	1.06102	0.13098	0.003	2.91596	0.82839	0.15239	1.1	0.17511	0.00733	1.48259	-0.10711	0.0161
	1.08024	0.13085	0.00301	2.9383	0.85377	0.15564	1.12439	0.17694	0.00724	1.50249	-0.11478	0.01749
	1.09947	0.13027	0.00276	2.96064	0.87912	0.15891	1.14878	0.17878	0.00716	1.52239	-0.12267	0.01851
	1.1187	0.1291	0.00212	2.98298	0.90442	0.1622	1.17317	0.18061	0.00708	1.54229	-0.13056	0.01954
	1.13792	0.12794	0.00153	3.00532	0.92973	0.16535	1.19756	0.1825	0.00699	1.56219	-0.13823	0.02036
	1.15715	0.12668	0.00116				1.22195	0.18435	0.00697	1.58209	-0.14585	0.02114
	1.17638	0.12539	0.000969724				1.24634	0.18622	0.00701	1.60199	-0.15351	0.02188
	1.1956	0.12382	0.00122				1.27073	0.18814	0.00715	1.62189	-0.16131	0.02217
	1.21483	0.12214	0.00187				1.29512	0.1899	0.00737	1.64179	-0.16861	0.02204
	1.23406	0.12046	0.00264				1.31951	0.1915	0.00776	1.66169	-0.17572	0.02175
	1.25328	0.11839	0.00287				1.3439	0.19304	0.00812	1.68159	-0.18283	0.02145
	1.27251	0.11623	0.00297				1.36829	0.19451	0.00842	1.70149	-0.18993	0.02119
	1.29174	0.11393	0.00304				1.39268	0.1959	0.00876	1.72139	-0.19679	0.02132
	1.31096	0.11163	0.00311				1.41707	0.19712	0.0093	1.74129	-0.20347	0.02128
	1.33019	0.10933	0.00318				1.44146	0.19817	0.00977	1.76119	-0.21007	0.02117
	1.34942	0.10683	0.00297				1.46585	0.19913	0.01012	1.78109	-0.21666	0.02106
	1.36864	0.10415	0.00281				1.49024	0.2001	0.01047	1.801	-0.22321	0.02103
	1.38787	0.10108	0.0029				1.51463	0.20116	0.01069	1.8209	-0.22742	0.02145
	1.4071	0.09801	0.00299				1.53902	0.20225	0.01074	1.8408	-0.22758	0.0186
	1.42632	0.09495	0.00308				1.56341	0.20323	0.01077	1.8607	-0.22773	0.01678
	1.44555	0.09199	0.00332				1.5878	0.20419	0.01081	1.8806	-0.22789	0.01631
	1.46478	0.08912	0.00329				1.6122	0.20511	0.0109	1.9005	-0.22799	0.01738
	1.484	0.08631	0.00322				1.63659	0.20604	0.01114	1.9204	-0.21953	0.01642
	1.50323	0.08349	0.00345				1.66098	0.20691	0.01148	1.9403	-0.20824	0.01793
	1.52246	0.08068	0.00393				1.68537	0.20778	0.01181	1.9602	-0.19694	0.02201
	1.54168	0.0773	0.0038				1.70976	0.20862	0.01219	1.9801	-0.18565	0.02753
	1.56091	0.07356	0.00353				1.73415	0.20914	0.0123	2	-0.17436	0.03379
	1.58013	0.06975	0.00322				1.75854	0.20949	0.0124	2.0199	-0.16428	0.02916
	1.59936	0.06593	0.00297				1.78293	0.20983	0.01251	2.0398	-0.15421	0.02473
	1.61859	0.06212	0.00279				1.80732	0.21012	0.01268	2.0597	-0.14413	0.02064
	1.63781	0.05849	0.00276				1.83171	0.20998	0.01244	2.0796	-0.13406	0.01713
	1.65704	0.05427	0.00274				1.8561	0.20981	0.01214	2.0995	-0.12415	0.01487
	1.67627	0.05004	0.00282				1.88049	0.20964	0.01184	2.1194	-0.11822	0.01425
	1.69549	0.04582	0.00299				1.90488	0.20946	0.01155	2.1393	-0.11238	0.01365
	1.71472	0.0416	0.00324				1.92927	0.20979	0.01175	2.1592	-0.10654	0.01307
	1.73395	0.03794	0.00349				1.95366	0.21014	0.01194	2.1791	-0.1007	0.01252
	1.75317	0.03487	0.00342				1.97805	0.21049	0.01213	2.199	-0.09643	0.01074
	1.7724	0.0318	0.00402				2.00244	0.21085	0.01236	2.21891	-0.09338	0.0096
	1.79163	0.02874	0.00506				2.02683	0.21119	0.01295	2.23881	-0.09036	0.00849
	1.81085	0.02569	0.00633				2.05122	0.21154	0.01353	2.25871	-0.08733	0.00744
	1.83008	0.02384	0.00729				2.07561	0.21188	0.01412	2.27861	-0.08431	0.00645
	1.84931	0.02258	0.00804				2.1	0.21213	0.01469	2.29851	-0.08177	0.0064
	1.86853	0.02132	0.00895				2.12439	0.21195	0.01529	2.31841	-0.07996	0.00662
	1.88776	0.02007	0.00999				2.14878	0.21177	0.01588	2.33831	-0.07819	0.00683
	1.90699	0.01891	0.01112				2.17317	0.21159	0.01648	2.35821	-0.07641	0.00706
	1.92621	0.02049	0.01004				2.19756	0.21167	0.01697	2.37811	-0.07483	0.00717
	1.94544	0.02231	0.00886				2.22195	0.21209	0.01732	2.39801	-0.07353	0.00765
	1.96467	0.02413	0.00794				2.24634	0.21253	0.01766	2.41791	-0.0725	0.00797
	1.98389	0.02595	0.00739				2.27073	0.21297	0.018	2.43781	-0.07149	0.00828
	2.00312	0.02765	0.00721				2.29512	0.21298	0.01835	2.45771	-0.07052	0.00858
	2.02235	0.0288	0.00687				2.31951	0.21273	0.01854	2.47761	-0.06979	0.00886
	2.04157	0.02994	0.00653				2.3439	0.21246	0.01874	2.49751	-0.06929	0.00956
	2.0608	0.03108	0.00619				2.36829	0.21223	0.01892	2.51741	-0.06923	0.00965
	2.08003	0.03222	0.00585				2.39268	0.21215	0.01902	2.53731	-0.06923	0.00965
	2.09925	0.03345	0.00561				2.41707	0.21199	0.01919	2.55721	-0.06938	0.00963
	2.11848	0.03473	0.0056				2.44146	0.2118	0.01941	2.57711	-0.06964	0.00962
	2.13771	0.03601	0.0056				2.46585	0.21161	0.01962	2.59701	-0.06991	0.00963
	2.15693	0.03729	0.00562				2.49024	0.21142	0.01984	2.61692	-0.07017	0.00967
	2.17616	0.03857	0.00564				2.51463	0.21135	0.01993	2.63682	-0.07043	0.00972
	2.19539	0.03939	0.00541				2.53902	0.21135	0.01993	2.65672	-0.0707	0.0098
	2.21461	0.04002	0.00506				2.56341	0.21121	0.02	2.67662	-0.07108	0.01006
	2.23384	0.04065	0.00473				2.5878	0.21103	0.0201	2.69652	-0.0716	0.01048
	2.25307	0.04127	0.00442				2.6122	0.21062	0.02047	2.71642	-0.07232	0.01056
	2.27229	0.0419	0.00412				2.63659	0.20997	0.0211	2.73632	-0.07308	0.01056
	2.29152	0.0424	0.00391				2.66098	0.20941	0.0217	2.75622	-0.07384	0.01057
	2.31075	0.0429	0.00378				2.68537	0.20885	0.0223	2.77612	-0.0746	0.01058
	2.32997	0.0434	0.00373				2.70976	0.20835	0.02284	2.79602	-0.07537	0.01059
	2.3492	0.04389	0.00376				2.73415	0.20798	0.02325	2.81592	-0.07613	0.0106
	2.36842	0.04439	0.00378				2.75854	0.20766	0.02364	2.83582	-0.07666	0.01051
	2.38765	0.0448	0.00357				2.78293	0.20735	0.02404	2.85572	-0.07716	0.01043
	2.40688	0.04505	0.00337				2.80732	0.20704	0.02444	2.87562	-0.07766	0.01037
	2.4261	0.04531	0.00318				2.83171	0.20653	0.02492	2.89552	-0.07816	0.01033
	2.44533	0.04556	0.003				2.8561	0.20585	0.02545	2.91542	-0.07832	0.01029
	2.46456	0.04574	0.00293				2.88049	0.20518	0.02598	2.93532	-0.07777	0.01055
	2.48378	0.04577	0.00294				2.90488	0.20451	0.02652	2.95522	-0.07708	0.01102
	2.50301	0.04565	0.0029				2.92927	0.20426	0.02689	2.97512	-0.07552	0.01038
	2.52224	0.04553	0.00289				2.95366	0.2041	0.02724	2.99502	-0.07397	0.01011
	2.54146	0.0454	0.00289				2.97805	0.20395	0.02761	3.01493	-0.07147	0.01066
	2.56069	0.04497	0.00273				3.00244	0.20374	0.02798
	2.57992	0.04457	0.00255
	2.59914	0.0443	0.00248
	2.61837	0.04403	0.00255
	2.6376	0.04376	0.00275
	2.65682	0.04349	0.00304
	2.67605	0.0431	0.00323
	2.69528	0.04259	0.00325
	2.7145	0.04207	0.0033
	2.73373	0.0416	0.00334
	2.75296	0.04122	0.00335
	2.77218	0.04077	0.00326
	2.79141	0.04027	0.00307
	2.81064	0.03976	0.00289
	2.82986	0.03941	0.00268
	2.84909	0.03917	0.00256
	2.86832	0.03892	0.00256
	2.88754	0.03868	0.00268
	2.90677	0.03844	0.00292
	2.926	0.03865	0.00289
	2.94522	0.03893	0.00307
	2.96445	0.03936	0.00332
	2.98368	0.03988	0.00357
	3.0029	0.0404	0.00385

## Sheet: Supplementary Figure 7
Supplementary Figure 7
	\hat{h}	We^*	r (\mu m)	\rho	Wettability
IV: Sealed Cavity	2.0964	579.051	500	8.5	Hydrophilic
	2.04185	671.522	500	8.5	Hydrophilic
	2.14669	259.875	500	8.5	Hydrophilic
	1.96943	893.65	500	4.4	Hydrophilic
	1.9556	1025.82	500	4.4	Hydrophilic
	1.76336	3505.25	500	4.4	Hydrophilic
	2.00126	497.444	500	4.4	Hydrophilic
	1.67126	5381.77	500	4.4	Hydrophilic
	1.92664	775.984	500	4.4	Hydrophilic
	1.59036	6595.75	500	4.4	Hydrophilic
	1.99575	775.984	500	4.4	Hydrophilic
	1.82212	775.984	500	4.4	Hydrophilic
	1.23931	593170	500	1.4	Hydrophilic
	1.56871	7283.43	500	1.4	Hydrophilic
	1.63461	3133.37	500	1.4	Hydrophilic
	1.19034	489539	500	1.4	Hydrophilic
	1.74244	2208.9	500	1.4	Hydrophilic
	1.3098	39927	500	1.4	Hydrophilic
	1.09857	2.95805e+06	500	1.4	Hydrophilic
	1.11701	3.66039e+06	500	1.4	Hydrophilic
	1.09544	5.30962e+06	500	1.4	Hydrophilic
	1.50553	21394.1	500	8.5	Hydrophobic
	1.66307	9714.86	500	8.5	Hydrophobic
	2.06256	893.65	500	8.5	Hydrophobic
	2.17081	259.875	500	8.5	Hydrophobic
	1.6345	4848.48	500	8.5	Hydrophobic
	1.64324	8838.94	500	8.5	Hydrophobic
	1.6867	5963.06	500	7.9	Hydrophobic
	1.33485	110658	500	7.9	Hydrophobic
	1.68501	3913.21	500	7.9	Hydrophobic
	1.46056	65652.7	500	7.9	Hydrophobic
	1.38559	8029.84	500	7.9	Hydrophobic
	1.77882	2794.97	500	5.9	Hydrophobic
	1.59099	13976.9	500	5.9	Hydrophobic
	1.92204	1339.38	500	5.9	Hydrophobic
	1.91001	775.984	500	5.9	Hydrophobic
	2.11648	497.444	500	5.9	Hydrophobic
	1.90734	1339.38	500	4.4	Hydrophobic
	1.78873	2487.58	500	4.4	Hydrophobic
	1.98623	1173.9	500	4.4	Hydrophobic
	2.04691	671.522	500	4.4	Hydrophobic
	2.08337	362.716	500	4.4	Hydrophobic
	1.99121	579.051	500	4.4	Hydrophobic
	1.9492	893.65	500	4.4	Hydrophobic
	1.88667	893.65	500	4.4	Hydrophobic
	1.82198	1956.74	500	4.4	Hydrophobic
	1.70562	1729.04	500	4.4	Hydrophobic
	1.34025	1.20885e+06	500	2.7	Hydrophobic
	1.60075	13976.9	500	2.7	Hydrophobic
	1.43377	159205	500	2.7	Hydrophobic
	1.85114	3505.25	500	2.7	Hydrophobic
	1.81338	1956.74	500	2.7	Hydrophobic
	1.58754	16632	500	2.7	Hydrophobic
	1.33489	1.48569e+06	500	2.7	Hydrophobic
	1.48905	53317.6	500	2.5	Hydrophobic
	1.66491	13976.9	500	2.5	Hydrophobic
	1.38905	651471	500	2.5	Hydrophobic
	1.81878	3133.37	500	2.5	Hydrophobic
	1.60345	42977.4	500	2.5	Hydrophobic
	1.32372	3.78995e+06	500	2.5	Hydrophobic
	1.48542	10662	500	8.5	Super-hydrophobic
	1.96426	671.522	500	8.5	Super-hydrophobic
	1.85361	1173.9	500	8.5	Super-hydrophobic
	2.16482	259.875	500	8.5	Super-hydrophobic
	1.93544	497.444	500	8.5	Super-hydrophobic
	2.28652	151.795	500	7.9	Super-hydrophobic
	2.23655	218.389	500	5.9	Super-hydrophobic
	1.58367	31836.4	500	4.4	Super-hydrophobic
	1.84629	4848.48	500	4.4	Super-hydrophobic
	1.77617	1956.74	500	4.4	Super-hydrophobic
	2.12003	579.051	500	2.7	Super-hydrophobic
	1.97551	671.522	500	2.5	Super-hydrophobic
	1.96159	2208.9	500	2.5	Super-hydrophobic
	2.13208	362.716	500	2.5	Super-hydrophobic
	2.00528	1173.9	500	2.5	Super-hydrophobic
	1.39246	237091	500	1.4	Super-hydrophobic
	1.81385	6595.75	500	1.4	Super-hydrophobic
	1.59612	29464.6	500	1.4	Super-hydrophobic
	1.97098	1729.04	500	1.4	Super-hydrophobic
	1.52504	157558	250	2.7	Hydrophobic
	1.52304	157558	250	2.7	Hydrophobic
	1.57452	102305	250	2.7	Hydrophobic
	1.76897	22359.7	250	2.7	Hydrophobic
	1.62244	171153	250	2.7	Hydrophobic
	1.98931	7149.2	250	2.7	Hydrophobic
	1.93904	9391.22	250	2.7	Hydrophobic
	1.94399	8206.59	250	7.9	Hydrophobic
	2.14267	1003.73	250	7.9	Hydrophobic
	2.11305	2079	250	7.9	Hydrophobic
	1.96653	5372.17	250	7.9	Hydrophobic
	1.82329	8206.59	250	7.9	Hydrophobic
	1.88901	9391.22	250	7.9	Hydrophobic
	1.97232	6207.87	250	7.9	Hydrophobic
	1.48191	18163.5	750	2.7	Hydrophobic
	1.67536	654.49	750	2.7	Hydrophobic
	1.75872	1766.83	750	2.7	Hydrophobic
	1.50912	25398.6	750	2.7	Hydrophobic
	1.87593	1159.47	750	2.7	Hydrophobic
	1.44732	25398.6	750	2.7	Hydrophobic
	1.33545	302115	750	2.7	Hydrophobic
	1.93215	72.3814	1000	2.7	Hydrophobic
	1.86031	96.998	1000	2.7	Hydrophobic
	1.90409	111.706	1000	2.7	Hydrophobic
	1.76814	1332.74	1000	2.7	Hydrophobic
	1.45603	81433.9	1000	2.7	Hydrophobic
	1.74754	2674.26	1000	2.7	Hydrophobic
	1.36027	685763	1000	2.7	Hydrophobic
	1.42238	4929.52	1500	2.7	Hydrophobic
	1.683	297.402	1500	2.7	Hydrophobic
	1.74424	244.287	1500	2.7	Hydrophobic
	1.88858	161.481	1500	2.7	Hydrophobic
	2.09458	81.8113	1500	2.7	Hydrophobic
	2.1955	33.0982	1500	2.7	Hydrophobic
	1.57537	3174.83	1500	2.7	Hydrophobic
	2.04078	14.6983	2250	2.7	Hydrophobic
	2.24433	11.2573	2250	2.7	Hydrophobic
	2.01038	27.2986	2250	2.7	Hydrophobic
	2.31488	0.47925	2250	2.7	Hydrophobic
	1.90577	77.7189	2500	2.7	Super-hydrophobic
	2.10127	28.042	2500	2.7	Super-hydrophobic
V: Open Cavity	2.29517	259.875	500	8.5	Hydrophilic
	3.08286	1.06445	500	8.5	Hydrophilic
	2.6538	12.1247	500	8.5	Hydrophilic
	2.38864	43.6714	500	8.5	Hydrophilic
	2.69651	6.65087	500	8.5	Hydrophilic
	3.20273	0.42213	500	8.5	Hydrophilic
	2.31287	68.1248	500	4.4	Hydrophilic
	2.60825	4.8083	500	4.4	Hydrophilic
	3.04661	2.37179	500	4.4	Hydrophilic
	2.34658	34.5141	500	4.4	Hydrophilic
	2.25924	218.389	500	4.4	Hydrophilic
	2.98421	1.06445	500	4.4	Hydrophilic
	2.41091	16.0285	500	4.4	Hydrophilic
	2.18302	259.875	500	4.4	Hydrophilic
	2.16202	218.389	500	4.4	Hydrophilic
	2.35317	54.7696	500	4.4	Hydrophilic
	2.46355	9.04767	500	4.4	Hydrophilic
	2.37004	34.5141	500	4.4	Hydrophilic
	2.26109	84.0901	500	4.4	Hydrophilic
	2.0671	307.731	500	4.4	Hydrophilic
	1.75374	671.522	500	1.4	Hydrophilic
	2.18704	151.795	500	1.4	Hydrophilic
	2.23283	27.0162	500	1.4	Hydrophilic
	2.85943	1.61029	500	1.4	Hydrophilic
	2.52097	16.0285	500	8.5	Hydrophobic
	2.91394	3.41232	500	8.5	Hydrophobic
	2.29168	218.389	500	8.5	Hydrophobic
	2.38005	84.0901	500	8.5	Hydrophobic
	2.68331	12.1247	500	8.5	Hydrophobic
	2.40625	68.1248	500	8.5	Hydrophobic
	2.61635	6.65087	500	8.5	Hydrophobic
	2.53625	16.0285	500	7.9	Hydrophobic
	2.30017	54.7696	500	7.9	Hydrophobic
	2.55593	9.04767	500	7.9	Hydrophobic
	2.83441	4.8083	500	7.9	Hydrophobic
	2.25419	151.795	500	7.9	Hydrophobic
	3.40224	0.68237	500	7.9	Hydrophobic
	3.46846	0.25045	500	7.9	Hydrophobic
	2.5994	27.0162	500	5.9	Hydrophobic
	2.21161	307.731	500	5.9	Hydrophobic
	3.22203	1.06445	500	5.9	Hydrophobic
	2.35353	218.389	500	5.9	Hydrophobic
	2.41756	103.059	500	5.9	Hydrophobic
	2.50514	43.6714	500	5.9	Hydrophobic
	2.45229	34.5141	500	4.4	Hydrophobic
	2.57655	12.1247	500	4.4	Hydrophobic
	2.89582	4.8083	500	4.4	Hydrophobic
	2.29498	103.059	500	4.4	Hydrophobic
	2.14523	218.389	500	4.4	Hydrophobic
	2.18842	125.466	500	4.4	Hydrophobic
	2.37469	68.1248	500	4.4	Hydrophobic
	2.48747	20.9278	500	2.7	Hydrophobic
	2.37939	27.0162	500	2.7	Hydrophobic
	2.093	671.522	500	2.7	Hydrophobic
	2.14767	182.575	500	2.7	Hydrophobic
	2.65823	12.1247	500	2.7	Hydrophobic
	3.03638	1.61029	500	2.7	Hydrophobic
	3.4996	0.25045	500	2.7	Hydrophobic
	2.73512	27.0162	500	2.7	Hydrophobic
	2.42125	68.1248	500	2.7	Hydrophobic
	2.00239	893.65	500	2.5	Hydrophobic
	2.07061	362.716	500	2.5	Hydrophobic
	2.17753	497.444	500	2.5	Hydrophobic
	2.32203	125.466	500	2.5	Hydrophobic
	2.60944	16.0285	500	2.5	Hydrophobic
	3.04412	0.68237	500	2.5	Hydrophobic
	3.39468	0.25045	500	2.5	Hydrophobic
	2.887	2.37179	500	2.5	Hydrophobic
	2.38971	43.6714	500	8.5	Super-hydrophobic
	2.39188	259.875	500	8.5	Super-hydrophobic
	2.4482	27.0162	500	8.5	Super-hydrophobic
	2.76639	12.1247	500	8.5	Super-hydrophobic
	3.35184	1.06445	500	8.5	Super-hydrophobic
	2.49958	43.6714	500	8.5	Super-hydrophobic
	2.55468	34.5141	500	8.5	Super-hydrophobic
	2.34947	103.059	500	7.9	Super-hydrophobic
	2.39726	182.575	500	7.9	Super-hydrophobic
	2.39457	218.389	500	7.9	Super-hydrophobic
	2.28649	259.875	500	5.9	Super-hydrophobic
	2.42475	182.575	500	5.9	Super-hydrophobic
	2.31042	259.875	500	4.4	Super-hydrophobic
	2.2266	218.389	500	4.4	Super-hydrophobic
	2.75221	9.04767	500	4.4	Super-hydrophobic
	2.98979	6.65087	500	4.4	Super-hydrophobic
	2.28204	218.389	500	2.7	Super-hydrophobic
	2.59112	43.6714	500	2.5	Super-hydrophobic
	2.17944	307.731	500	2.5	Super-hydrophobic
	2.80022	9.04767	500	2.5	Super-hydrophobic
	3.51059	0.68237	500	2.5	Super-hydrophobic
	2.27793	68.1248	500	2.5	Super-hydrophobic
	1.9942	1729.04	500	1.4	Super-hydrophobic
	2.47307	84.0901	500	1.4	Super-hydrophobic
	2.64769	27.0162	500	1.4	Super-hydrophobic
	2.15025	425.656	500	1.4	Super-hydrophobic
	2.2585	1130.96	100	7.9	Hydrophobic
	2.25528	8515.6	100	7.9	Hydrophobic
	2.75436	426.541	100	7.9	Hydrophobic
	3.09624	17.6712	100	7.9	Hydrophobic
	1.94365	22821.8	100	7.9	Hydrophobic
	2.55591	601.038	100	7.9	Hydrophobic
	2.16248	13433.9	150	7.9	Hydrophobic
	2.22673	6762.02	150	7.9	Hydrophobic
	2.90175	59.6404	150	7.9	Hydrophobic
	3.38713	2.78258	150	7.9	Hydrophobic
	2.76838	126.382	150	7.9	Hydrophobic
	1.99878	5093.62	175	7.9	Hydrophobic
	2.88741	55.3188	175	7.9	Hydrophobic
	3.3475	0.86436	175	7.9	Hydrophobic
	2.24325	2403.7	175	7.9	Hydrophobic
	2.64173	211.024	175	7.9	Hydrophobic
	2.12646	1747.11	250	2.7	Hydrophobic
	2.5986	128.228	250	2.7	Hydrophobic
	3.00842	12.8823	250	2.7	Hydrophobic
	2.45174	96.998	250	2.7	Hydrophobic
	2.18215	2901.73	250	2.7	Hydrophobic
	2.32428	672.721	250	7.9	Hydrophobic
	2.64627	96.998	250	7.9	Hydrophobic
	2.32878	1214.36	250	7.9	Hydrophobic
	2.3962	349.371	250	7.9	Hydrophobic
	2.54809	167.423	250	7.9	Hydrophobic
	3.05884	5.45892	250	7.9	Hydrophobic
	2.86254	27.2986	250	7.9	Hydrophobic
	2.03475	229.921	750	2.7	Hydrophobic
	2.32442	4.74919	750	2.7	Hydrophobic
	2.87965	0.20218	750	2.7	Hydrophobic
	3.33155	0.20218	750	2.7	Hydrophobic
	2.1062	96.998	1000	2.7	Hydrophobic
	1.97313	310.948	1000	2.7	Hydrophobic
	2.34682	3.37703	1000	2.7	Hydrophobic
	2.11063	18.4239	1500	2.7	Hydrophobic
	2.09819	18.4239	1500	2.7	Hydrophobic
	2.57176	2.0285	1500	2.7	Hydrophobic
	2.44465	5.45892	2250	2.7	Hydrophobic
	2.71774	0.7476	2250	2.7	Hydrophobic
	2.58071	1.37686	2250	2.7	Hydrophobic
	2.67891	0.82447	2500	2.7	Super-hydrophobic
	2.78003	0.74538	2500	2.7	Super-hydrophobic
	3.53523	0.01897	2500	2.7	Super-hydrophobic
	2.71253	1.74711	2500	2.7	Super-hydrophobic

[truncated: 1 more sheets: Supplementary Figure 9]
